# Supplementary material for: Interlinked relationship between e-cigarette use and physical activity behaviour among Malaysian university students who use e-cigarettes: A cross-sectional study
Source: PLoS One. 2026 Jul 28;21(7):e0354336. doi: 10.1371/journal.pone.0354336 (PMC13411885; doi:10.1371/journal.pone.0354336)
Supplement: S1 Data — (XLSX) [file pone.0354336.s003.xlsx]

## Sheet: Raw Data_PLOSOne
		Sociodemographic						EC Use Behaviour																											Physical Activity Behaviour
	No	University	Age	Gender	Ethnicity	Marital Status	Income	EC Frequency	Nicotine Content	CC Use	e-FTND	EC Main Use	EC Knowledge									EC User perceived benefits, harms and risk													PA Level	PA Barrier - Personal
													Electronic cigarettes are addictive	Electronic cigarettes have potential to cause asthma attacks and allergies	Electronic cigarettes can contain nicotine	Health risk of electronic cigarettes are the same as conventional cigarettes	Electronic cigarettes have the same chemicals as conventional cigarettes	Are you aware of any regulation by the government on electronic cigarettes?	Electronic cigarettes is less harmful to health than conventional cigarettes	Electronic cigarettes are not harmful to health	Can electronic cigarettes be used at a smoke free place?	I get definite nicotine hit from electronic cigarettes	Electronic cigarette use is as satisfying as conventional cigarette smoking	I like electronic cigarettes because it looks and feels like a conventional cigarette	Electronic cigarettes feel healthier than conventional cigarettes	Electronic cigarettes have helped me cut down smoking conventional cigarettes	I don’t have the urge to smoke conventional cigarettes as much since using electronic cigarettes	I crave for electronic cigarettes as much as I do for conventional cigarettes	I frequently use electronic cigarettes in places where smoking conventional cigarettes is banned	Electronic cigarettes have helped me to stop smoking conventional cigarettes	Electronic cigarettes allow me to use nicotine more	I use electronic cigarettes out of my own desire	I use electronic cigarettes because of social influence	I use electronic cigarettes because of peer pressure		I don’t have extra energy to do physical activity after finishing university classes	PA Barrier - Personal	I have health problems which prevent me from being physically active	Physical activity is difficult and tiring	I look funny and feel ashamed when doing physical activities	I am not interested in doing physical activities	I don’t get pleasure from physical activities or exercise	I think other recreational activities with friends and family members are more fun than exercise or physical activities	I think physical activity is not beneficial to my health	I am afraid of injury and fear for my safety when exercising	I am too lazy to do physical activities	Intensity of exercise required to get health benefits are too high for me	I think I am not talented in doing physical activities	I lack self-discipline / initiative in performing physical activities
	1	Private	23	Female	Chinese	In a relationship	RM7,110 - RM8,699	Every day	Without nicotine	No	High	(Desire) To try electronic cigarettes	Yes	Yes	Unsure	Yes	Unsure	Unsure	Unsure	Unsure	Yes	Yes	Yes	Yes	Yes	Yes	Yes	No	Yes	Yes	Yes	Yes	Yes	No	Moderate	Strongly Disagree	Disagree	Disagree	Strongly Disagree	Disagree	Strongly Disagree	Disagree	Strongly Disagree	Disagree	Disagree	Strongly Disagree	Disagree	Disagree	Disagree
	2	Private	20	Female	Indian	In a relationship	RM8,700 - RM10,959	Every day	Between 10mg and 19mg	No	High	(Desire) To try electronic cigarettes	Yes	Yes	Yes	Unsure	No	Unsure	Unsure	Yes	Unsure	Yes	Yes	No	Yes	No	Yes	No	Yes	No	Yes	No	No	No	Low	Agree	Strongly Agree	Agree	Neutral	Strongly Agree	Agree	Neutral	Agree	Strongly Agree	Agree	Agree	Neutral	Neutral	Agree
	3	Private	20	Male	Chinese	Married	RM4,850 - RM5,879	Every day	Without nicotine	No	Moderate	(Desire) To try electronic cigarettes	Yes	Unsure	Yes	Unsure	No	No	Yes	Unsure	Yes	Yes	Yes	Yes	Yes	Yes	Yes	No	No	No	No	Yes	No	Yes	High	Strongly Disagree	Disagree	Disagree	Strongly Disagree	Disagree	Agree	Disagree	Agree	Neutral	Disagree	Disagree	Disagree	Disagree	Disagree
	4	Private	23	Female	Chinese	In a relationship	RM8,700 - RM10,959	Every day	Less than 10mg	No	High	(Desire) To try electronic cigarettes	Yes	Yes	Yes	No	No	Unsure	Unsure	Yes	Unsure	Yes	Yes	Yes	No	Yes	No	Yes	No	Yes	No	Yes	Yes	Yes	Low	Neutral	Agree	Strongly Agree	Agree	Agree	Strongly Agree	Agree	Neutral	Strongly Agree	Agree	Neutral	Agree	Neutral	Agree
	5	Private	22	Male	Chinese	Single	RM7,110 - RM8,699	Every day	Between 10mg and 19mg	No	High	(Desire) To try electronic cigarettes	Yes	Yes	Yes	Yes	No	Unsure	Unsure	Yes	Unsure	Yes	Yes	No	Yes	Yes	No	Yes	Yes	Yes	Yes	Yes	Yes	Yes	Low	Neutral	Agree	Strongly Agree	Strongly Agree	Agree	Agree	Neutral	Neutral	Agree	Strongly Agree	Agree	Agree	Neutral	Agree
	6	Private	18	Female	Chinese	Single	RM8,700 - RM10,959	Every day	Between 10mg and 19mg	No	High	To fit into social groups (friends or colleagues)	Yes	Yes	Unsure	Yes	No	Unsure	Unsure	Yes	Unsure	Yes	No	Yes	No	Yes	No	Yes	Yes	Yes	Yes	Yes	Yes	Yes	Low	Agree	Strongly Agree	Agree	Strongly Agree	Agree	Neutral	Neutral	Agree	Strongly Agree	Strongly Agree	Agree	Agree	Neutral	Agree
	7	Private	22	Male	Chinese	Single	RM7,110 - RM8,699	Every day	Between 10mg and 19mg	No	High	(Desire) To try electronic cigarettes	Yes	Yes	Yes	Unsure	No	Unsure	Unsure	Yes	Unsure	Yes	Yes	No	Yes	No	Yes	No	Yes	No	Yes	No	No	No	Low	Neutral	Disagree	Agree	Agree	Neutral	Strongly Agree	Agree	Neutral	Agree	Agree	Strongly Agree	Agree	Neutral	Agree
	8	Private	24	Male	Malay	Single	RM10,960 - RM15,039	Every day	Between 10mg and 19mg	No	High	To feel cool and follow the latest trend	Yes	Yes	Yes	Unsure	No	Unsure	Unsure	Yes	Unsure	Yes	Yes	No	Yes	No	Yes	No	Yes	No	Yes	No	No	No	Moderate	Neutral	Agree	Strongly Agree	Agree	Agree	Neutral	Neutral	Agree	Agree	Strongly Agree	Strongly Agree	Agree	Neutral	Agree
	9	Private	19	Female	Indian	Single	RM3,970 - RM4,849	Every day	Between 20mg and 40mg	No	Moderate	(Desire) To try electronic cigarettes	Yes	Yes	Yes	Yes	Yes	Unsure	Unsure	Unsure	Unsure	Yes	Yes	Yes	Yes	Yes	Yes	Yes	Yes	Yes	Yes	Yes	Yes	Yes	High	Strongly Disagree	Disagree	Disagree	Agree	Neutral	Neutral	Neutral	Neutral	Neutral	Neutral	Neutral	Neutral	Strongly Disagree	Neutral
	10	Private	21	Female	Chinese	Single	RM8,700 - RM10,959	Every day	Between 10mg and 19mg	No	High	To fit into social groups (friends or colleagues)	Yes	Yes	Yes	Yes	No	Unsure	Unsure	Yes	Unsure	Yes	Yes	No	Yes	No	Yes	Yes	Yes	Yes	Yes	Yes	No	No	Low	Agree	Neutral	Agree	Strongly Agree	Agree	Neutral	Agree	Strongly Agree	Agree	Neutral	Agree	Agree	Neutral	Agree
	11	Private	23	Male	Malay	Single	RM8,700 - RM10,959	Every day	Between 10mg and 19mg	No	High	(Desire) To try electronic cigarettes	Yes	Yes	Yes	Yes	Unsure	Unsure	Unsure	Yes	Unsure	Yes	No	Yes	No	Yes	No	Yes	No	Yes	No	Yes	Yes	Yes	Moderate	Neutral	Neutral	Agree	Agree	Strongly Agree	Strongly Agree	Agree	Agree	Agree	Neutral	Agree	Agree	Neutral	Agree
	12	Private	23	Female	Indian	In a relationship	RM7,110 - RM8,699	A few times a week	Between 10mg and 19mg	Yes	Moderate	(Desire) To try electronic cigarettes	Yes	Yes	Yes	Unsure	No	No	No	Unsure	Unsure	Yes	No	Yes	Yes	Yes	Yes	No	Yes	Yes	Yes	Yes	Yes	Yes	High	Strongly Disagree	Disagree	Strongly Disagree	Disagree	Disagree	Disagree	Disagree	Strongly Disagree	Disagree	Disagree	Disagree	Disagree	Disagree	Strongly Disagree
	13	Private	20	Male	Chinese	Single	RM8,700 - RM10,959	Every day	Between 10mg and 19mg	No	High	(Desire) To try electronic cigarettes	Yes	Unsure	Yes	Unsure	No	Unsure	Unsure	Yes	Unsure	Yes	Yes	No	Yes	Yes	Yes	Yes	Yes	Yes	Yes	Yes	Yes	Yes	Low	Neutral	Agree	Strongly Agree	Agree	Agree	Agree	Strongly Agree	Strongly Agree	Neutral	Neutral	Agree	Agree	Neutral	Agree
	14	Private	19	Male	Malay	Single	RM8,700 - RM10,959	Every day	Between 10mg and 19mg	No	High	(Desire) To try electronic cigarettes	Yes	Yes	Yes	Yes	No	Unsure	Unsure	Yes	Unsure	Yes	Yes	No	Yes	No	Yes	Yes	Yes	Yes	Yes	Yes	No	Yes	Low	Neutral	Agree	Strongly Agree	Agree	Agree	Neutral	Neutral	Agree	Agree	Strongly Agree	Agree	Agree	Strongly Agree	Agree
	15	Private	22	Male	Malay	Single	RM4,850 - RM5,879	Every day	Between 10mg and 19mg	Yes	High	To reduce the cost of smoking conventional cigarettes	Yes	Yes	Yes	Unsure	Yes	Unsure	Yes	Yes	No	Yes	Yes	Yes	Yes	No	Yes	Yes	Yes	No	No	Yes	No	No	High	Disagree	Disagree	Agree	Neutral	Disagree	Neutral	Disagree	Neutral	Disagree	Neutral	Neutral	Neutral	Agree	Neutral
	16	Private	24	Female	Other	Single	RM3,170 - RM3,969	A few times a week	Without nicotine	No	Moderate	(Desire) To try electronic cigarettes	Yes	Yes	Yes	No	No	Unsure	Unsure	Unsure	Yes	Yes	Yes	Yes	Yes	No	Yes	Yes	Yes	Yes	Yes	Yes	Yes	Yes	High	Strongly Disagree	Disagree	Strongly Disagree	Disagree	Disagree	Strongly Disagree	Disagree	Disagree	Disagree	Strongly Disagree	Disagree	Disagree	Disagree	Disagree
	17	Private	23	Male	Indian	In a relationship	RM4,850 - RM5,879	A few times a week	Without nicotine	No	Moderate	(Desire) To try electronic cigarettes	Yes	Unsure	Yes	Yes	Yes	Unsure	Unsure	Unsure	Yes	Yes	Yes	Yes	Yes	No	Yes	Yes	Yes	No	Yes	No	Yes	Yes	High	Strongly Disagree	Disagree	Strongly Disagree	Disagree	Strongly Disagree	Disagree	Disagree	Disagree	Strongly Disagree	Disagree	Disagree	Strongly Disagree	Agree	Agree
	18	Private	22	Female	Other	Single	RM3,170 - RM3,969	Every day	Less than 10mg	No	Low to Moderate	(Desire) To try electronic cigarettes	Yes	Yes	Yes	Yes	Yes	Yes	Yes	Unsure	Unsure	Yes	Yes	Yes	Yes	Yes	Yes	Yes	Yes	Yes	Yes	Yes	Yes	Yes	High	Strongly Disagree	Disagree	Agree	Agree	Agree	Neutral	Disagree	Neutral	Neutral	Agree	Agree	Agree	Agree	Agree
	19	Private	21	Male	Chinese	In a relationship	RM3,970 - RM4,849	Every day	Less than 10mg	Yes	Moderate	(Desire) To try electronic cigarettes	Yes	Yes	Yes	Unsure	Unsure	Unsure	No	No	No	Yes	Yes	Yes	Yes	Yes	Yes	Yes	Yes	Yes	Yes	Yes	No	No	High	Strongly Disagree	Disagree	Strongly Disagree	Disagree	Disagree	Strongly Disagree	Strongly Disagree	Disagree	Disagree	Disagree	Strongly Disagree	Disagree	Disagree	Disagree
	20	Private	23	Male	Other	Single	RM4,850 - RM5,879	A few times a week	Less than 10mg	Yes	Moderate	(Desire) To try electronic cigarettes	Unsure	Unsure	No	Yes	Yes	Yes	Unsure	Unsure	Unsure	Yes	Yes	Yes	No	No	Yes	No	No	Yes	No	No	Yes	Yes	High	Strongly Disagree	Disagree	Agree	Agree	Agree	Agree	Neutral	Neutral	Neutral	Neutral	Agree	Agree	Neutral	Neutral
	22	Private	20	Female	Other	In a relationship	RM3,170 - RM3,969	A few times a week	Without nicotine	No	Low to Moderate	(Desire) To try electronic cigarettes	Unsure	Yes	Unsure	Unsure	No	No	No	Unsure	No	Yes	Yes	No	No	Yes	No	Yes	No	Yes	No	Yes	No	Yes	Moderate	Neutral	Neutral	Neutral	Neutral	Neutral	Neutral	Neutral	Neutral	Neutral	Neutral	Neutral	Neutral	Neutral	Neutral
	23	Private	20	Male	Malay	In a relationship	RM3,970 - RM4,849	A few times a month	Without nicotine	No	Low to Moderate	(Desire) To try electronic cigarettes	Unsure	Yes	Yes	Yes	Yes	Unsure	No	Yes	No	Yes	Yes	No	No	No	Yes	Yes	No	Yes	Yes	Yes	Yes	Yes	High	Strongly Disagree	Disagree	Strongly Disagree	Disagree	Disagree	Disagree	Strongly Disagree	Strongly Disagree	Strongly Disagree	Disagree	Disagree	Disagree	Disagree	Disagree
	24	Private	22	Male	Malay	Single	RM8,700 - RM10,959	Every day	Between 10mg and 19mg	No	High	To feel cool and follow the latest trend	Yes	Yes	Yes	Yes	No	Unsure	Unsure	Yes	Unsure	Yes	Yes	No	Yes	Yes	Yes	Yes	Yes	Yes	Yes	Yes	No	No	Low	Agree	Agree	Neutral	Neutral	Strongly Agree	Agree	Neutral	Agree	Agree	Strongly Agree	Agree	Agree	Neutral	Agree
	25	Private	21	Male	Chinese	In a relationship	RM8,700 - RM10,959	Every day	Between 10mg and 19mg	No	Moderate	(Desire) To try electronic cigarettes	Yes	Yes	Yes	Yes	No	Unsure	Unsure	Yes	Unsure	Yes	Yes	No	Yes	No	Yes	No	Yes	No	Yes	Yes	Yes	No	Low	Neutral	Agree	Agree	Strongly Agree	Strongly Agree	Agree	Agree	Neutral	Neutral	Neutral	Agree	Agree	Agree	Neutral
	26	Private	22	Male	Malay	In a relationship	RM8,700 - RM10,959	Every day	Less than 10mg	No	High	(Desire) To try electronic cigarettes	Yes	Yes	Yes	Yes	No	Unsure	Unsure	Yes	Unsure	Yes	No	Yes	No	Yes	Yes	Yes	Yes	Yes	Yes	Yes	Yes	Yes	Low	Neutral	Agree	Agree	Strongly Agree	Strongly Agree	Agree	Neutral	Agree	Strongly Agree	Strongly Agree	Agree	Agree	Neutral	Neutral
	27	Private	23	Male	Chinese	Single	RM8,700 - RM10,959	Every day	Between 10mg and 19mg	No	High	(Desire) To try electronic cigarettes	Yes	Yes	Yes	Yes	Unsure	Yes	Unsure	Yes	Unsure	Yes	No	Yes	No	Yes	Yes	Yes	Yes	Yes	Yes	Yes	Yes	Yes	Low	Neutral	Agree	Agree	Agree	Strongly Agree	Strongly Agree	Agree	Agree	Neutral	Agree	Strongly Agree	Strongly Agree	Neutral	Agree
	28	Private	23	Male	Malay	Single	RM7,110 - RM8,699	Every day	Between 10mg and 19mg	No	High	(Desire) To try electronic cigarettes	Yes	Yes	Yes	Yes	No	Unsure	Unsure	Yes	Unsure	Yes	Yes	No	Yes	Yes	No	Yes	Yes	Yes	Yes	Yes	Yes	Yes	Low	Neutral	Neutral	Agree	Agree	Agree	Strongly Agree	Strongly Agree	Agree	Agree	Agree	Neutral	Neutral	Neutral	Agree
	29	Private	19	Male	Chinese	Single	RM8,700 - RM10,959	Every day	Between 10mg and 19mg	No	High	To fit into social groups (friends or colleagues)	Yes	Yes	Yes	Yes	No	Unsure	Unsure	Yes	Unsure	Yes	No	Yes	Yes	Yes	No	Yes	Yes	Yes	Yes	Yes	No	No	Low	Agree	Agree	Neutral	Neutral	Agree	Agree	Agree	Strongly Agree	Strongly Agree	Strongly Agree	Agree	Agree	Neutral	Agree
	30	Private	22	Male	Chinese	Single	RM7,110 - RM8,699	Every day	Between 10mg and 19mg	No	High	(Desire) To try electronic cigarettes	Yes	Yes	Yes	Yes	No	Unsure	Unsure	Yes	Unsure	Yes	Yes	Yes	No	No	Yes	Yes	Yes	Yes	Yes	Yes	Yes	Yes	Low	Neutral	Agree	Agree	Agree	Strongly Agree	Strongly Agree	Agree	Agree	Agree	Neutral	Neutral	Neutral	Strongly Agree	Agree
	31	Private	24	Male	Malay	Single	RM7,110 - RM8,699	Every day	Between 10mg and 19mg	No	High	To feel cool and follow the latest trend	Yes	Yes	Yes	Yes	No	Unsure	Unsure	Yes	Unsure	Yes	Yes	Yes	No	No	Yes	Yes	No	Yes	Yes	Yes	Yes	Yes	Low	Agree	Agree	Strongly Agree	Strongly Agree	Agree	Agree	Neutral	Neutral	Agree	Agree	Strongly Agree	Strongly Agree	Neutral	Agree
	32	Private	23	Male	Malay	Single	RM8,700 - RM10,959	Every day	Between 10mg and 19mg	No	High	(Desire) To try electronic cigarettes	Yes	Yes	Yes	Yes	No	Unsure	Unsure	Yes	Unsure	Yes	Yes	No	Yes	Yes	Yes	Yes	Yes	Yes	Yes	Yes	No	No	Low	Agree	Strongly Agree	Agree	Strongly Agree	Strongly Agree	Strongly Agree	Agree	Agree	Agree	Agree	Agree	Strongly Agree	Strongly Agree	Agree
	33	Private	21	Male	Malay	Single	RM8,700 - RM10,959	Every day	Between 10mg and 19mg	No	High	(Desire) To try electronic cigarettes	Yes	Yes	Yes	Yes	No	Unsure	Unsure	Yes	Unsure	Yes	Yes	Yes	No	Yes	Yes	Yes	Yes	Yes	Yes	Yes	Yes	Yes	Low	Disagree	Neutral	Agree	Agree	Strongly Agree	Strongly Agree	Agree	Agree	Agree	Neutral	Neutral	Neutral	Neutral	Agree
	34	Private	20	Male	Other	Single	RM3,970 - RM4,849	Every day	Between 10mg and 19mg	Yes	Moderate	(Desire) To try electronic cigarettes	Yes	Yes	Yes	Unsure	No	No	No	Yes	No	Yes	No	Yes	No	Yes	Yes	Yes	No	Yes	Yes	Yes	No	No	High	Strongly Disagree	Disagree	Strongly Disagree	Disagree	Strongly Disagree	Disagree	Strongly Disagree	Disagree	Strongly Disagree	Disagree	Strongly Disagree	Disagree	Disagree	Agree
	35	Private	20	Male	Other	Single	RM3,970 - RM4,849	Every day	Without nicotine	No	High	To feel cool and follow the latest trend	Yes	Yes	Yes	Unsure	Yes	Yes	Unsure	Yes	Unsure	No	Yes	No	No	Yes	Yes	Yes	No	No	Yes	No	No	No	High	Strongly Disagree	Disagree	Strongly Disagree	Disagree	Disagree	Disagree	Disagree	Strongly Disagree	Disagree	Disagree	Disagree	Disagree	Disagree	Disagree
	36	Private	24	Male	Chinese	Single	RM7,110 - RM8,699	Every day	Between 10mg and 19mg	No	High	(Desire) To try electronic cigarettes	Yes	No	Yes	Yes	No	Unsure	Unsure	Yes	Unsure	Yes	Yes	No	Yes	Yes	Yes	Yes	Yes	Yes	Yes	Yes	No	No	Low	Neutral	Neutral	Agree	Agree	Strongly Agree	Strongly Agree	Agree	Neutral	Neutral	Agree	Strongly Agree	Neutral	Neutral	Neutral
	37	Private	23	Male	Malay	Single	RM8,700 - RM10,959	Every day	Between 10mg and 19mg	No	Moderate	(Desire) To try electronic cigarettes	Yes	Unsure	Yes	Yes	No	Unsure	Unsure	Yes	Unsure	Yes	Yes	Yes	Yes	No	Yes	Yes	Yes	Yes	Yes	Yes	No	No	Low	Strongly Agree	Agree	Neutral	Neutral	Agree	Strongly Agree	Strongly Agree	Agree	Agree	Neutral	Agree	Strongly Agree	Strongly Agree	Neutral
	38	Private	19	Female	Indian	Single	RM8,700 - RM10,959	A few times a week	Without nicotine	No	Moderate	To feel cool and follow the latest trend	Yes	Yes	Yes	Unsure	No	No	Unsure	Yes	Yes	Yes	Yes	Yes	Yes	No	No	Yes	No	No	No	No	No	Yes	High	Disagree	Disagree	Disagree	Strongly Disagree	Disagree	Disagree	Strongly Disagree	Disagree	Strongly Disagree	Strongly Disagree	Disagree	Disagree	Disagree	Strongly Disagree
	39	Private	21	Male	Other	Single	RM3,170 - RM3,969	Every day	Between 20mg and 40mg	Yes	Moderate	To reduce smoking conventional cigarettes	Yes	Yes	Yes	Yes	Yes	Unsure	Unsure	Unsure	Yes	Yes	Yes	Yes	Yes	Yes	No	No	No	Yes	No	Yes	No	No	High	Disagree	Disagree	Disagree	Strongly Disagree	Strongly Disagree	Disagree	Disagree	Disagree	Disagree	Strongly Disagree	Disagree	Disagree	Disagree	Strongly Disagree
	40	Private	23	Male	Chinese	Single	RM8,700 - RM10,959	A few times a week	Without nicotine	No	Moderate	(Desire) To try electronic cigarettes	Yes	No	Yes	Yes	Unsure	Yes	Unsure	Unsure	Unsure	Yes	Yes	Yes	Yes	Yes	Yes	No	Yes	No	No	No	Yes	Yes	High	Disagree	Strongly Disagree	Disagree	Disagree	Disagree	Strongly Disagree	Disagree	Disagree	Disagree	Disagree	Disagree	Disagree	Disagree	Disagree
	41	Private	22	Female	Other	In a relationship	RM8,700 - RM10,959	Every day	Between 20mg and 40mg	No	Moderate	(Desire) To try electronic cigarettes	Yes	Yes	Yes	Yes	Yes	Yes	Yes	Unsure	No	Yes	Yes	Yes	Yes	Yes	Yes	No	Yes	Yes	Yes	Yes	Yes	Yes	High	Disagree	Disagree	Disagree	Disagree	Strongly Disagree	Disagree	Disagree	Disagree	Disagree	Strongly Disagree	Disagree	Disagree	Disagree	Disagree
	42	Private	20	Female	Malay	Single	RM4,850 - RM5,879	Every day	Between 10mg and 19mg	Yes	Moderate	To reduce smoking conventional cigarettes	Yes	Yes	Yes	Yes	Yes	Yes	Unsure	Yes	Unsure	Yes	Yes	Yes	Yes	Yes	Yes	Yes	No	No	No	Yes	Yes	Yes	High	Agree	Disagree	Neutral	Neutral	Disagree	Disagree	Neutral	Disagree	Disagree	Disagree	Disagree	Disagree	Disagree	Disagree
	43	Private	19	Male	Malay	In a relationship	RM10,960 - RM15,039	Every day	Between 10mg and 19mg	No	High	To feel cool and follow the latest trend	Yes	Unsure	Yes	No	No	Unsure	No	No	Unsure	Yes	Yes	Yes	Yes	No	No	No	Yes	No	Yes	Yes	Yes	No	Low	Agree	Neutral	Agree	Agree	Strongly Agree	Agree	Neutral	Neutral	Agree	Strongly Agree	Strongly Agree	Agree	Strongly Agree	Agree
	44	Private	24	Female	Indian	Single	RM2,500 - RM3,169	A few times a week	Between 10mg and 19mg	No	Moderate	To reduce the cost of smoking conventional cigarettes	Yes	Yes	Yes	Yes	Yes	No	Unsure	Unsure	Unsure	Yes	Yes	Yes	Yes	Yes	Yes	Yes	Yes	Yes	Yes	Yes	No	No	Moderate	Disagree	Strongly Disagree	Strongly Disagree	Disagree	Strongly Disagree	Strongly Disagree	Disagree	Disagree	Strongly Disagree	Strongly Disagree	Disagree	Strongly Disagree	Strongly Disagree	Disagree
	47	Private	22	Female	Malay	In a relationship	RM3,970 - RM4,849	Every day	Between 10mg and 19mg	No	Low to Moderate	To feel cool and follow the latest trend	Yes	Unsure	Yes	Yes	Yes	Yes	Unsure	Yes	Unsure	No	Yes	Yes	Yes	Yes	Yes	No	Yes	Yes	Yes	Yes	Yes	Yes	High	Disagree	Strongly Disagree	Disagree	Disagree	Strongly Disagree	Disagree	Strongly Disagree	Disagree	Disagree	Strongly Disagree	Disagree	Disagree	Disagree	Disagree
	48	Private	24	Male	Other	Single	RM7,110 - RM8,699	Every day	Between 10mg and 19mg	Yes	Moderate	To feel cool and follow the latest trend	Yes	Yes	Unsure	Yes	Yes	Yes	Unsure	Unsure	Unsure	Yes	Yes	Yes	Yes	Yes	Yes	No	Yes	No	Yes	Yes	No	No	High	Disagree	Disagree	Neutral	Strongly Disagree	Strongly Disagree	Disagree	Neutral	Disagree	Neutral	Disagree	Disagree	Disagree	Disagree	Disagree
	49	Private	22	Female	Other	Single	RM3,170 - RM3,969	A few times a week	Without nicotine	Yes	High	To stop smoking conventional cigarettes	Unsure	Unsure	Yes	Unsure	Yes	Yes	Unsure	Unsure	Yes	No	Yes	No	Yes	No	Yes	Yes	No	Yes	No	Yes	No	No	High	Disagree	Neutral	Disagree	Neutral	Disagree	Neutral	Neutral	Neutral	Neutral	Neutral	Neutral	Neutral	Disagree	Neutral
	50	Private	23	Male	Other	Single	RM8,700 - RM10,959	Every day	Between 20mg and 40mg	Yes	Moderate	(Desire) To try electronic cigarettes	Yes	Yes	Yes	Yes	Yes	Yes	Unsure	Unsure	Unsure	Yes	Yes	Yes	Yes	Yes	Yes	Yes	Yes	Yes	Yes	Yes	No	No	High	Disagree	Disagree	Neutral	Disagree	Disagree	Disagree	Disagree	Neutral	Disagree	Strongly Disagree	Strongly Disagree	Strongly Disagree	Disagree	Disagree
	51	Private	21	Male	Other	Single	RM4,850 - RM5,879	A few times a week	Without nicotine	Yes	Low to Moderate	To reduce smoking conventional cigarettes	Yes	Yes	Yes	Yes	Unsure	Yes	Yes	Yes	No	Yes	No	Yes	No	Yes	No	Yes	No	Yes	Yes	Yes	No	Yes	High	Disagree	Neutral	Disagree	Neutral	Disagree	Neutral	Strongly Disagree	Neutral	Neutral	Neutral	Neutral	Neutral	Neutral	Disagree
	52	Private	23	Female	Other	Single	RM4,850 - RM5,879	A few times a month	Less than 10mg	Yes	Low to Moderate	To feel cool and follow the latest trend	Yes	Yes	Yes	Yes	No	Yes	Unsure	Unsure	Unsure	No	Yes	Yes	No	Yes	Yes	No	Yes	Yes	No	Yes	No	No	High	Disagree	Disagree	Disagree	Disagree	Disagree	Neutral	Disagree	Disagree	Disagree	Disagree	Neutral	Disagree	Disagree	Disagree
	54	Private	21	Female	Chinese	In a relationship	RM2,500 - RM3,169	A few times a week	Without nicotine	No	Low to Moderate	(Desire) To try electronic cigarettes	Yes	Yes	Yes	No	No	Unsure	Unsure	Yes	Yes	Yes	Yes	No	Yes	No	No	Yes	No	No	No	Yes	Yes	No	Moderate	Strongly Agree	Disagree	Disagree	Agree	Neutral	Disagree	Strongly Disagree	Agree	Strongly Disagree	Strongly Disagree	Strongly Agree	Disagree	Agree	Strongly Agree
	55	Private	23	Female	Other	Single	RM7,110 - RM8,699	A few times a week	Less than 10mg	No	High	(Desire) To try electronic cigarettes	Yes	Yes	Yes	Yes	No	Yes	No	Yes	Yes	Yes	Yes	Yes	Yes	Yes	Yes	Yes	Yes	Yes	No	Yes	Yes	Yes	High	Disagree	Disagree	Disagree	Disagree	Disagree	Disagree	Disagree	Disagree	Disagree	Disagree	Disagree	Disagree	Disagree	Disagree
	56	Private	23	Female	Other	Single	RM8,700 - RM10,959	Every day	Between 10mg and 19mg	Yes	Moderate	(Desire) To try electronic cigarettes	Yes	Yes	Yes	Yes	Yes	Unsure	Yes	Unsure	Unsure	Yes	Yes	Yes	Yes	Yes	Yes	Yes	Yes	Yes	Yes	Yes	Yes	Yes	High	Disagree	Disagree	Neutral	Neutral	Neutral	Disagree	Disagree	Disagree	Disagree	Disagree	Agree	Agree	Agree	Agree
	57	Private	21	Female	Indian	Single	RM10,960 - RM15,039	Every day	Between 20mg and 40mg	Yes	Moderate	(Desire) To try electronic cigarettes	Yes	Yes	Yes	Yes	Unsure	Yes	Unsure	Yes	Unsure	Yes	Yes	Yes	Yes	Yes	Yes	Yes	Yes	Yes	Yes	Yes	No	No	High	Disagree	Agree	Agree	Disagree	Disagree	Agree	Neutral	Neutral	Neutral	Agree	Agree	Disagree	Disagree	Agree
	58	Private	23	Male	Chinese	In a relationship	More than RM15,039	A few times a week	Between 10mg and 19mg	Yes	Low to Moderate	To feel cool and follow the latest trend	Yes	Yes	Yes	Unsure	No	No	Unsure	Yes	Unsure	Yes	Yes	Yes	Yes	Yes	Yes	Yes	No	Yes	Yes	Yes	Yes	Yes	High	Disagree	Disagree	Disagree	Agree	Disagree	Disagree	Disagree	Agree	Disagree	Neutral	Strongly Agree	Agree	Disagree	Agree
	59	Private	19	Female	Chinese	In a relationship	RM10,960 - RM15,039	Every day	Between 20mg and 40mg	No	High	(Desire) To try electronic cigarettes	Yes	No	Yes	No	No	No	Yes	Yes	Unsure	Yes	Yes	Yes	Yes	Yes	Yes	Yes	Yes	Yes	Yes	Yes	No	No	Moderate	Strongly Agree	Agree	Neutral	Agree	Strongly Agree	Agree	Agree	Agree	Strongly Agree	Strongly Agree	Agree	Agree	Disagree	Neutral
	61	Private	19	Female	Other	Single	More than RM15,039	Every day	Unsure	No	Moderate	(Desire) To try electronic cigarettes	Yes	Yes	Yes	Unsure	Unsure	Unsure	Unsure	Yes	Yes	No	Yes	No	Yes	No	No	No	No	No	No	Yes	No	No	Low	Strongly Disagree	Strongly Disagree	Strongly Disagree	Strongly Disagree	Strongly Disagree	Strongly Disagree	Strongly Disagree	Strongly Disagree	Strongly Disagree	Strongly Disagree	Strongly Disagree	Strongly Disagree	Strongly Disagree	Strongly Disagree
	62	Private	22	Male	Indian	Single	RM8,700 - RM10,959	A few times a week	Between 10mg and 19mg	No	Moderate	To use electronic cigarettes in a non-smoking area	Yes	Yes	Yes	Yes	No	Unsure	No	No	Unsure	Yes	Yes	Yes	Yes	Yes	Yes	Yes	Yes	Yes	Yes	Yes	Yes	Yes	Moderate	Neutral	Neutral	Neutral	Agree	Neutral	Agree	Agree	Neutral	Neutral	Neutral	Neutral	Neutral	Neutral	Neutral
	63	Private	23	Female	Indian	In a relationship	RM4,850 - RM5,879	A few times a week	Between 10mg and 19mg	Yes	Moderate	To reduce smoking conventional cigarettes	Yes	Yes	Yes	Yes	Unsure	Yes	Yes	Yes	No	Yes	Yes	Yes	Yes	Yes	Yes	Yes	Yes	Yes	Yes	Yes	No	No	High	Disagree	Disagree	Agree	Disagree	Disagree	Neutral	Agree	Neutral	Neutral	Neutral	Neutral	Agree	Disagree	Neutral
	64	Private	22	Male	Other	Single	RM8,700 - RM10,959	A few times a week	Between 10mg and 19mg	No	Moderate	To reduce the cost of smoking conventional cigarettes	No	Yes	Yes	Yes	Yes	Unsure	Unsure	Yes	Unsure	Yes	Yes	Yes	Yes	Yes	Yes	Yes	Yes	Yes	Yes	Yes	Yes	Yes	High	Strongly Disagree	Agree	Agree	Agree	Agree	Agree	Neutral	Neutral	Neutral	Agree	Agree	Agree	Agree	Strongly Disagree
	65	Private	23	Male	Indian	In a relationship	RM8,700 - RM10,959	Every day	Between 20mg and 40mg	Yes	Moderate	To reduce the cost of smoking conventional cigarettes	Yes	Unsure	Yes	Yes	Yes	Yes	Yes	Yes	Unsure	Yes	Yes	Yes	Yes	Yes	Yes	Yes	Yes	Yes	Yes	Yes	Yes	Yes	High	Strongly Disagree	Strongly Disagree	Disagree	Disagree	Disagree	Disagree	Strongly Disagree	Strongly Disagree	Disagree	Strongly Disagree	Strongly Disagree	Disagree	Disagree	Agree
	66	Private	20	Female	Chinese	In a relationship	RM10,960 - RM15,039	A few times a week	Between 20mg and 40mg	Yes	Moderate	To reduce the cost of smoking conventional cigarettes	Unsure	Unsure	Unsure	Yes	Yes	Yes	Yes	Unsure	Unsure	Yes	Yes	Yes	Yes	Yes	Yes	Yes	Yes	Yes	No	Yes	Yes	Yes	High	Strongly Disagree	Disagree	Agree	Agree	Disagree	Neutral	Disagree	Neutral	Disagree	Neutral	Neutral	Disagree	Disagree	Agree
	67	Private	19	Female	Malay	Single	RM5,880 - RM7,109	A few times a week	Without nicotine	Yes	Moderate	(Desire) To try electronic cigarettes	Yes	Yes	Yes	Yes	Yes	Yes	Unsure	Unsure	Unsure	Yes	Yes	Yes	Yes	Yes	Yes	Yes	Yes	Yes	Yes	Yes	Yes	Yes	High	Neutral	Neutral	Disagree	Disagree	Disagree	Disagree	Neutral	Neutral	Neutral	Neutral	Neutral	Neutral	Disagree	Disagree
	68	Private	18	Male	Malay	Single	RM8,700 - RM10,959	Every day	Between 10mg and 19mg	No	High	To feel cool and follow the latest trend	Yes	Unsure	Yes	Yes	No	Unsure	Unsure	Yes	Unsure	Yes	Yes	Yes	Yes	Yes	Yes	Yes	Yes	Yes	Yes	Yes	Yes	Yes	Low	Agree	Neutral	Agree	Neutral	Agree	Strongly Agree	Agree	Neutral	Agree	Strongly Agree	Agree	Neutral	Strongly Agree	Agree
	69	Private	23	Female	Chinese	In a relationship	RM8,700 - RM10,959	Every day	Between 10mg and 19mg	Yes	Moderate	To reduce smoking conventional cigarettes	Yes	Yes	Yes	Yes	Yes	Unsure	Unsure	Unsure	Unsure	Yes	Yes	Yes	Yes	Yes	Yes	Yes	Yes	Yes	No	Yes	Yes	Yes	High	Agree	Disagree	Neutral	Agree	Disagree	Neutral	Neutral	Strongly Agree	Agree	Agree	Agree	Agree	Disagree	Agree
	74	Private	20	Female	Chinese	In a relationship	RM5,880 - RM7,109	A few times a week	Between 20mg and 40mg	Yes	Low to Moderate	To reduce smoking conventional cigarettes	Unsure	Yes	Yes	Yes	No	Unsure	Yes	Yes	Yes	Yes	Yes	No	Yes	Yes	Yes	Yes	No	Yes	No	Yes	No	No	High	Disagree	Strongly Disagree	Neutral	Strongly Disagree	Disagree	Strongly Disagree	Strongly Disagree	Neutral	Strongly Disagree	Strongly Disagree	Strongly Disagree	Strongly Disagree	Disagree	Disagree
	75	Private	20	Male	Chinese	Single	RM3,970 - RM4,849	Every day	Unsure	Yes	Low to Moderate	To reduce smoking conventional cigarettes	Yes	Yes	Yes	Unsure	Unsure	Yes	Yes	Yes	Yes	No	No	No	No	Yes	No	No	No	No	No	No	No	No	Moderate	Neutral	Strongly Disagree	Strongly Disagree	Strongly Disagree	Strongly Disagree	Strongly Disagree	Strongly Disagree	Strongly Disagree	Strongly Disagree	Strongly Disagree	Strongly Disagree	Strongly Disagree	Strongly Disagree	Agree
	78	Private	22	Female	Other	Single	Less than RM2,499	Every day	Between 10mg and 19mg	Yes	Moderate	To reduce smoking conventional cigarettes	Yes	Yes	Yes	Yes	Yes	Unsure	Unsure	Yes	Yes	Yes	Yes	Yes	Yes	Yes	Yes	Yes	Yes	Yes	Yes	Yes	Yes	Yes	High	Neutral	Neutral	Neutral	Neutral	Neutral	Neutral	Neutral	Neutral	Neutral	Neutral	Neutral	Neutral	Neutral	Neutral
	79	Private	19	Male	Chinese	Single	More than RM15,039	Every day	Between 10mg and 19mg	Yes	Moderate	(Desire) To try electronic cigarettes	Yes	Yes	Yes	Yes	Yes	Yes	Unsure	Unsure	Unsure	Yes	Yes	No	Yes	No	Yes	Yes	No	No	No	No	No	No	High	Disagree	Disagree	Disagree	Disagree	Disagree	Disagree	Neutral	Neutral	Neutral	Agree	Agree	Disagree	Disagree	Disagree
	80	Private	24	Male	Indian	Married	More than RM15,039	Every day	Between 41mg and 60mg	Yes	Moderate	To stop smoking conventional cigarettes	Yes	Yes	Yes	Yes	Unsure	Unsure	Unsure	Unsure	Yes	Yes	Yes	Yes	Yes	Yes	Yes	Yes	Yes	Yes	Yes	Yes	Yes	Yes	Moderate	Disagree	Disagree	Disagree	Disagree	Disagree	Disagree	Disagree	Disagree	Disagree	Disagree	Disagree	Disagree	Disagree	Disagree
	81	Private	19	Male	Chinese	In a relationship	RM10,960 - RM15,039	A few times a week	Without nicotine	Yes	Low	To reduce smoking conventional cigarettes	Yes	Yes	No	Yes	No	No	Unsure	No	Unsure	Yes	Yes	Yes	No	Yes	Yes	Yes	Yes	Yes	No	Yes	Yes	No	High	Neutral	Disagree	Neutral	Neutral	Neutral	Neutral	Strongly Disagree	Neutral	Disagree	Neutral	Disagree	Neutral	Neutral	Disagree
	83	Private	21	Female	Indian	Single	RM10,960 - RM15,039	Every day	Without nicotine	No	High	Other	Yes	Yes	Yes	Unsure	Unsure	Yes	No	Yes	Yes	Yes	Yes	No	No	Yes	Yes	No	No	Yes	No	Yes	No	No	High	Neutral	Strongly Disagree	Strongly Disagree	Strongly Disagree	Strongly Disagree	Strongly Disagree	Strongly Disagree	Strongly Disagree	Strongly Disagree	Neutral	Disagree	Disagree	Disagree	Agree
	85	Private	19	Female	Chinese	Single	Less than RM2,499	Every day	Between 10mg and 19mg	Yes	Moderate	To stop smoking conventional cigarettes	Yes	Yes	Yes	Yes	Yes	Yes	Unsure	Unsure	Unsure	Yes	Yes	Yes	Yes	Yes	Yes	Yes	Yes	Yes	Yes	Yes	Yes	Yes	Low	Strongly Agree	Strongly Agree	Strongly Agree	Strongly Agree	Agree	Agree	Strongly Agree	Strongly Agree	Strongly Agree	Strongly Agree	Strongly Agree	Strongly Agree	Strongly Agree	Strongly Agree
	88	Private	23	Male	Chinese	In a relationship	Less than RM2,499	Every day	Less than 10mg	Yes	Moderate	To reduce smoking conventional cigarettes	Yes	Yes	Yes	Yes	Yes	Yes	Unsure	Unsure	Unsure	Yes	Yes	Yes	Yes	Yes	Yes	Yes	Yes	Yes	Yes	Yes	Yes	Yes	High	Neutral	Neutral	Neutral	Neutral	Neutral	Neutral	Neutral	Neutral	Neutral	Neutral	Neutral	Neutral	Neutral	Neutral
	92	Private	22	Male	Indian	Single	RM2,500 - RM3,169	Every day	Less than 10mg	No	Moderate	Other	Yes	Yes	Yes	Unsure	Unsure	Yes	Unsure	Unsure	Unsure	Yes	Yes	No	No	Yes	Yes	No	Yes	Yes	Yes	No	No	Yes	Moderate	Neutral	Disagree	Disagree	Agree	Strongly Disagree	Neutral	Neutral	Neutral	Neutral	Neutral	Agree	Agree	Disagree	Disagree
	93	Private	23	Male	Other	Single	Less than RM2,499	A few times a week	Without nicotine	Yes	Low to Moderate	To fit into social groups (friends or colleagues)	Yes	Unsure	Yes	Yes	Unsure	Yes	Yes	No	Yes	No	Yes	Yes	Yes	No	Yes	No	Yes	Yes	Yes	No	No	No	Moderate	Disagree	Strongly Disagree	Strongly Disagree	Disagree	Strongly Disagree	Disagree	Strongly Disagree	Strongly Disagree	Strongly Disagree	Disagree	Strongly Disagree	Strongly Disagree	Strongly Disagree	Strongly Disagree
	109	Private	22	Male	Indian	Single	More than RM15,039	A few times a week	More than 60mg	Yes	High	(Desire) To try electronic cigarettes	Yes	Yes	Yes	Yes	Yes	Yes	Unsure	Unsure	Unsure	Yes	Yes	Yes	Yes	Yes	No	No	Yes	Yes	Yes	Yes	Yes	Yes	High	Neutral	Neutral	Disagree	Neutral	Disagree	Neutral	Disagree	Strongly Agree	Strongly Agree	Agree	Neutral	Agree	Disagree	Neutral
	116	Private	21	Male	Chinese	Single	More than RM15,039	Every day	Less than 10mg	Yes	Moderate	Other	Yes	Yes	Yes	Yes	Unsure	Unsure	Unsure	Yes	Yes	Yes	Yes	Yes	Yes	Yes	No	Yes	No	No	No	No	No	No	High	Strongly Disagree	Strongly Disagree	Strongly Disagree	Strongly Disagree	Strongly Disagree	Strongly Disagree	Strongly Disagree	Strongly Disagree	Strongly Disagree	Strongly Disagree	Strongly Disagree	Strongly Disagree	Strongly Disagree	Strongly Disagree
	120	Private	20	Male	Indian	Single	More than RM15,039	Every day	Between 10mg and 19mg	Yes	Moderate	To use electronic cigarettes in a non-smoking area	Yes	Yes	Yes	Yes	Yes	Yes	No	Yes	Unsure	Yes	Yes	Yes	No	Yes	Yes	Yes	No	Yes	Yes	Yes	Yes	Yes	High	Neutral	Disagree	Disagree	Disagree	Disagree	Disagree	Disagree	Agree	Disagree	Disagree	Agree	Disagree	Disagree	Agree
	121	Private	22	Female	Other	Single	RM8,700 - RM10,959	Every day	Between 41mg and 60mg	Yes	Low to Moderate	To feel cool and follow the latest trend	Yes	Yes	Yes	Yes	Yes	Yes	Unsure	Yes	Yes	Yes	Yes	Yes	Yes	Yes	Yes	Yes	Yes	Yes	No	No	No	No	High	Agree	Neutral	Neutral	Neutral	Neutral	Neutral	Disagree	Neutral	Neutral	Neutral	Neutral	Neutral	Disagree	Disagree
	125	Private	24	Female	Other	Single	RM10,960 - RM15,039	Every day	More than 60mg	Yes	High	To stop smoking conventional cigarettes	Yes	No	Yes	No	Unsure	Unsure	Unsure	No	No	Yes	Yes	Yes	Yes	Yes	Yes	Yes	Yes	Yes	Yes	Yes	No	No	Moderate	Agree	Disagree	Strongly Disagree	Agree	Agree	Strongly Disagree	Strongly Disagree	Agree	Strongly Disagree	Disagree	Agree	Agree	Neutral	Agree
	128	Private	23	Male	Chinese	In a relationship	Less than RM2,499	Every day	Between 20mg and 40mg	Yes	Low to Moderate	Other	Yes	Yes	Yes	Yes	Unsure	Unsure	Yes	Yes	Unsure	Yes	No	No	No	Yes	Yes	Yes	Yes	No	Yes	Yes	No	No	Moderate	Disagree	Strongly Disagree	Strongly Disagree	Disagree	Agree	Disagree	Disagree	Strongly Agree	Strongly Disagree	Strongly Disagree	Strongly Disagree	Disagree	Disagree	Disagree
	129	Private	20	Female	Indian	In a relationship	More than RM15,039	Every day	Between 20mg and 40mg	No	High	(Desire) To try electronic cigarettes	Yes	Yes	Yes	Yes	No	Unsure	Yes	Yes	Unsure	Yes	Yes	No	Yes	Yes	Yes	Yes	Yes	Yes	Yes	Yes	Yes	Yes	Low	Strongly Agree	Agree	Neutral	Strongly Agree	Strongly Agree	Strongly Agree	Strongly Agree	Strongly Agree	Agree	Strongly Agree	Agree	Strongly Agree	Agree	Agree
	130	Private	25	Female	Other	Single	Less than RM2,499	Every day	Unsure	Yes	High	To feel cool and follow the latest trend	Unsure	No	Unsure	Unsure	Unsure	Unsure	Unsure	Unsure	Unsure	Yes	No	No	Yes	No	No	Yes	Yes	No	Yes	Yes	Yes	Yes	Low	Strongly Agree	Strongly Agree	Strongly Agree	Strongly Agree	Strongly Agree	Strongly Agree	Strongly Agree	Strongly Agree	Strongly Agree	Strongly Agree	Strongly Agree	Strongly Agree	Strongly Agree	Strongly Agree
	131	Private	19	Female	Chinese	In a relationship	More than RM15,039	A few times a week	Less than 10mg	Yes	Low to Moderate	To use electronic cigarettes in a non-smoking area	Yes	Yes	Yes	Unsure	Unsure	No	Yes	Yes	Unsure	No	No	No	No	No	Yes	No	Yes	No	No	Yes	No	No	High	Agree	Disagree	Disagree	Neutral	Disagree	Neutral	Neutral	Disagree	Disagree	Disagree	Neutral	Neutral	Neutral	Agree
	135	Private	20	Female	Indian	Single	RM8,700 - RM10,959	A few times a week	Less than 10mg	Yes	Moderate	Other	Yes	No	Yes	Yes	Unsure	Unsure	Unsure	Yes	Yes	Yes	No	No	Yes	No	Yes	No	Yes	No	No	Yes	Yes	No	Low	Strongly Agree	Disagree	Strongly Disagree	Strongly Agree	Strongly Disagree	Neutral	Strongly Disagree	Agree	Strongly Disagree	Agree	Agree	Neutral	Neutral	Strongly Agree
	136	Private	20	Female	Other	In a relationship	RM4,850 - RM5,879	Every day	Unsure	No	Low	(Desire) To try electronic cigarettes	Yes	Yes	Yes	Unsure	Unsure	Yes	Unsure	Yes	Yes	No	Yes	No	Yes	No	Yes	No	No	Yes	No	Yes	No	No	Moderate	Strongly Agree	Strongly Disagree	Strongly Disagree	Neutral	Strongly Agree	Disagree	Disagree	Strongly Agree	Strongly Disagree	Disagree	Neutral	Neutral	Disagree	Neutral
	141	Private	21	Male	Other	In a relationship	More than RM15,039	Every day	Between 20mg and 40mg	Yes	High	(Desire) To try electronic cigarettes	Yes	Yes	Yes	Yes	Unsure	Unsure	Unsure	Yes	Yes	Yes	Yes	Yes	Yes	Yes	Yes	Yes	Yes	Yes	Yes	Yes	No	No	High	Strongly Disagree	Strongly Disagree	Strongly Disagree	Strongly Disagree	Strongly Disagree	Strongly Disagree	Strongly Disagree	Strongly Disagree	Strongly Disagree	Strongly Disagree	Strongly Disagree	Strongly Disagree	Strongly Disagree	Strongly Disagree
	142	Private	20	Male	Indian	Single	More than RM15,039	Every day	Less than 10mg	Yes	High	To reduce smoking conventional cigarettes	Yes	Yes	Yes	Yes	Yes	Yes	Yes	Unsure	Unsure	Yes	Yes	No	Yes	Yes	No	No	Yes	Yes	Yes	Yes	No	No	Moderate	Disagree	Disagree	Disagree	Neutral	Disagree	Disagree	Disagree	Disagree	Disagree	Disagree	Disagree	Disagree	Neutral	Neutral
	147	Private	22	Female	Other	In a relationship	More than RM15,039	Every day	Between 20mg and 40mg	Yes	Moderate	To reduce smoking conventional cigarettes	Yes	Yes	Yes	Unsure	Unsure	Yes	No	Yes	Yes	Yes	Yes	No	Yes	Yes	Yes	Yes	No	No	Yes	Yes	No	No	High	Agree	Disagree	Disagree	Neutral	Disagree	Disagree	Disagree	Neutral	Disagree	Disagree	Neutral	Disagree	Neutral	Disagree
	149	Private	23	Female	Other	Single	RM4,850 - RM5,879	Every day	Unsure	Yes	Moderate	Other	Yes	Yes	Yes	Yes	Yes	Unsure	Unsure	Yes	Yes	No	No	Yes	Yes	Yes	Yes	Yes	No	Yes	No	Yes	No	No	Low	Disagree	Disagree	Disagree	Disagree	Disagree	Disagree	Disagree	Neutral	Disagree	Disagree	Neutral	Disagree	Disagree	Agree
	154	Private	19	Male	Other	Single	Less than RM2,499	A few times a week	Unsure	No	Low	Other	Yes	Yes	Yes	Yes	Yes	Yes	No	Yes	Yes	No	No	No	No	No	No	No	No	No	Yes	Yes	Yes	No	High	Disagree	Strongly Disagree	Strongly Disagree	Strongly Disagree	Strongly Disagree	Strongly Disagree	Strongly Disagree	Neutral	Disagree	Neutral	Disagree	Disagree	Disagree	Strongly Disagree
	158	Private	20	Male	Other	Single	More than RM15,039	Every day	Between 41mg and 60mg	Yes	High	To reduce smoking conventional cigarettes	Yes	Yes	Yes	Yes	Yes	Yes	Yes	Yes	Unsure	Yes	No	No	Yes	Yes	Yes	Yes	Yes	Yes	Yes	Yes	No	No	High	Strongly Disagree	Strongly Disagree	Strongly Disagree	Strongly Disagree	Strongly Disagree	Strongly Disagree	Strongly Disagree	Disagree	Strongly Disagree	Agree	Strongly Disagree	Strongly Disagree	Strongly Disagree	Strongly Disagree
	165	Private	22	Female	Other	In a relationship	RM8,700 - RM10,959	A few times a week	Between 10mg and 19mg	No	Moderate	To reduce smoking conventional cigarettes	Yes	Yes	Yes	Yes	Yes	Yes	Unsure	Yes	Unsure	Yes	Yes	Yes	Yes	Yes	No	Yes	Yes	Yes	Yes	No	Yes	No	High	Disagree	Strongly Disagree	Disagree	Disagree	Strongly Disagree	Disagree	Disagree	Disagree	Strongly Disagree	Disagree	Disagree	Disagree	Strongly Disagree	Disagree
	166	Private	21	Male	Indian	In a relationship	RM5,880 - RM7,109	Every day	Without nicotine	No	Moderate	To reduce smoking conventional cigarettes	Yes	Unsure	Yes	Yes	Yes	Yes	Yes	Unsure	Yes	Yes	Yes	Yes	Yes	No	Yes	Yes	Yes	No	Yes	Yes	Yes	Yes	Moderate	Strongly Disagree	Disagree	Strongly Disagree	Agree	Agree	Neutral	Agree	Agree	Neutral	Agree	Agree	Neutral	Disagree	Strongly Disagree
	167	Private	25	Male	Other	Single	RM3,970 - RM4,849	Every day	Between 10mg and 19mg	No	Moderate	To reduce smoking conventional cigarettes	Unsure	Yes	Yes	Yes	Yes	Yes	Unsure	Unsure	Unsure	Yes	Yes	Yes	No	Yes	No	Yes	No	No	No	No	Yes	No	Moderate	Strongly Disagree	Disagree	Strongly Disagree	Disagree	Strongly Disagree	Disagree	Strongly Disagree	Disagree	Strongly Disagree	Disagree	Strongly Disagree	Disagree	Agree	Agree
	168	Private	24	Female	Other	Single	RM3,970 - RM4,849	A few times a week	Less than 10mg	No	Low to Moderate	(Desire) To try electronic cigarettes	Yes	Yes	Yes	Unsure	Unsure	No	No	No	No	Yes	Yes	No	Yes	Yes	Yes	Yes	Yes	Yes	Yes	Yes	No	No	High	Strongly Disagree	Disagree	Disagree	Disagree	Strongly Disagree	Strongly Disagree	Disagree	Disagree	Strongly Disagree	Strongly Disagree	Disagree	Disagree	Agree	Agree
	169	Private	22	Male	Other	Single	RM2,500 - RM3,169	A few times a week	Without nicotine	No	Low to Moderate	To reduce smoking conventional cigarettes	Yes	Unsure	No	Unsure	Yes	No	Unsure	No	Yes	Yes	No	Yes	No	Yes	No	Yes	No	Yes	No	Yes	Yes	No	High	Neutral	Neutral	Neutral	Disagree	Neutral	Neutral	Neutral	Neutral	Neutral	Neutral	Neutral	Neutral	Neutral	Neutral
	170	Private	23	Male	Chinese	Single	RM8,700 - RM10,959	Every day	Between 10mg and 19mg	No	High	(Desire) To try electronic cigarettes	Yes	Yes	Yes	Yes	No	Unsure	Unsure	Yes	Unsure	Yes	Yes	No	Yes	Yes	Yes	Yes	No	Yes	Yes	Yes	No	No	Low	Neutral	Agree	Strongly Agree	Strongly Agree	Agree	Agree	Strongly Agree	Agree	Agree	Neutral	Neutral	Agree	Strongly Agree	Agree
	171	Private	20	Male	Malay	Single	RM7,110 - RM8,699	Every day	Between 10mg and 19mg	No	High	(Desire) To try electronic cigarettes	Yes	Yes	Yes	Yes	No	Unsure	Unsure	Yes	Unsure	Yes	Yes	No	Yes	No	Yes	Yes	Yes	Yes	Yes	Yes	No	No	Low	Neutral	Agree	Agree	Strongly Agree	Agree	Agree	Strongly Agree	Agree	Agree	Neutral	Agree	Agree	Neutral	Neutral
	172	Private	23	Male	Chinese	Single	RM7,110 - RM8,699	Every day	Between 10mg and 19mg	No	High	(Desire) To try electronic cigarettes	Yes	Yes	Yes	Unsure	No	Unsure	Unsure	Yes	Unsure	Yes	Yes	No	Yes	Yes	Yes	Yes	Yes	Yes	Yes	Yes	Yes	Yes	Low	Neutral	Agree	Agree	Strongly Agree	Strongly Agree	Agree	Agree	Neutral	Neutral	Agree	Strongly Agree	Strongly Agree	Neutral	Agree
	173	Private	22	Male	Malay	Single	RM7,110 - RM8,699	Every day	Between 10mg and 19mg	No	High	(Desire) To try electronic cigarettes	Yes	Yes	Yes	Yes	No	Unsure	Unsure	Yes	Unsure	Yes	Yes	No	Yes	Yes	Yes	Yes	Yes	Yes	Yes	Yes	No	No	Low	Agree	Agree	Strongly Agree	Strongly Agree	Agree	Agree	Neutral	Neutral	Agree	Strongly Agree	Agree	Neutral	Neutral	Agree
	174	Private	22	Male	Chinese	Single	RM7,110 - RM8,699	Every day	Between 10mg and 19mg	No	High	To feel cool and follow the latest trend	Yes	Yes	Yes	Yes	No	Unsure	Unsure	Yes	Unsure	Yes	Yes	Yes	Yes	Yes	Yes	Yes	Yes	Yes	Yes	Yes	Yes	No	Low	Agree	Neutral	Agree	Strongly Agree	Agree	Agree	Agree	Neutral	Neutral	Neutral	Agree	Strongly Agree	Neutral	Agree
	175	Private	20	Male	Malay	In a relationship	RM7,110 - RM8,699	Every day	Between 10mg and 19mg	No	High	(Desire) To try electronic cigarettes	Yes	No	Yes	Yes	No	Unsure	Unsure	Yes	Unsure	Yes	Yes	Yes	Yes	No	No	Yes	Yes	Yes	Yes	Yes	No	No	Low	Neutral	Neutral	Agree	Strongly Agree	Strongly Agree	Agree	Neutral	Agree	Strongly Agree	Strongly Agree	Agree	Neutral	Neutral	Agree
	176	Private	23	Male	Malay	Single	RM7,110 - RM8,699	Every day	Between 10mg and 19mg	No	Moderate	(Desire) To try electronic cigarettes	Yes	No	Yes	Yes	No	Unsure	Unsure	Yes	Unsure	Yes	Yes	Yes	No	Yes	No	Yes	Yes	Yes	Yes	Yes	No	No	Low	Neutral	Agree	Strongly Agree	Strongly Agree	Strongly Agree	Agree	Agree	Agree	Neutral	Neutral	Neutral	Strongly Agree	Neutral	Agree
	177	Private	21	Male	Malay	Single	RM7,110 - RM8,699	Every day	Between 10mg and 19mg	No	High	(Desire) To try electronic cigarettes	Yes	No	Yes	Yes	No	Unsure	Unsure	Yes	Unsure	Yes	Yes	Yes	No	Yes	Yes	Yes	Yes	Yes	Yes	Yes	No	No	Low	Strongly Agree	Strongly Agree	Agree	Agree	Neutral	Neutral	Agree	Strongly Agree	Agree	Neutral	Agree	Strongly Agree	Strongly Agree	Agree
	178	Private	22	Male	Malay	In a relationship	RM7,110 - RM8,699	Every day	Between 10mg and 19mg	No	High	To feel cool and follow the latest trend	Yes	No	Yes	Yes	No	Unsure	Unsure	Yes	Unsure	Yes	Yes	No	Yes	Yes	Yes	No	Yes	Yes	Yes	Yes	Yes	Yes	Low	Strongly Agree	Agree	Neutral	Neutral	Agree	Strongly Agree	Strongly Agree	Agree	Agree	Neutral	Agree	Strongly Agree	Strongly Agree	Agree
	179	Private	20	Male	Malay	Single	RM5,880 - RM7,109	Every day	Between 10mg and 19mg	No	High	(Desire) To try electronic cigarettes	Yes	No	Yes	Unsure	No	Unsure	Unsure	Yes	Unsure	Yes	No	Yes	Yes	Yes	Yes	Yes	Yes	Yes	Yes	Yes	No	No	Low	Agree	Agree	Strongly Agree	Strongly Agree	Agree	Neutral	Neutral	Agree	Strongly Agree	Strongly Agree	Agree	Neutral	Neutral	Agree
	180	Private	22	Male	Chinese	Single	RM7,110 - RM8,699	Every day	Between 10mg and 19mg	No	Moderate	To feel cool and follow the latest trend	Yes	Unsure	Yes	Yes	No	Unsure	Unsure	Yes	Unsure	Yes	Yes	Yes	Yes	Yes	Yes	Yes	Yes	Yes	Yes	Yes	No	No	Low	Strongly Agree	Strongly Agree	Agree	Neutral	Neutral	Agree	Strongly Agree	Agree	Neutral	Agree	Strongly Agree	Agree	Neutral	Agree
	181	Private	20	Female	Chinese	In a relationship	RM7,110 - RM8,699	Every day	Between 10mg and 19mg	No	Moderate	(Desire) To try electronic cigarettes	Yes	Unsure	Yes	Yes	No	Unsure	Unsure	Yes	Unsure	Yes	Yes	Yes	Yes	Yes	Yes	Yes	Yes	Yes	Yes	Yes	Yes	Yes	Low	Neutral	Neutral	Agree	Agree	Strongly Agree	Strongly Agree	Agree	Neutral	Agree	Strongly Agree	Agree	Neutral	Agree	Neutral
	182	Private	23	Male	Malay	Single	RM7,110 - RM8,699	Every day	Between 10mg and 19mg	No	High	To feel cool and follow the latest trend	Yes	Yes	Yes	Yes	No	Unsure	Unsure	Yes	Unsure	Yes	Yes	No	Yes	Yes	Yes	Yes	Yes	Yes	Yes	Yes	Yes	Yes	Low	Neutral	Agree	Strongly Agree	Strongly Agree	Agree	Neutral	Neutral	Agree	Strongly Agree	Strongly Agree	Agree	Neutral	Agree	Neutral
	183	Private	21	Male	Malay	Single	RM7,110 - RM8,699	Every day	Between 10mg and 19mg	No	High	(Desire) To try electronic cigarettes	Yes	Yes	Yes	Yes	No	Unsure	Unsure	Yes	Unsure	Yes	Yes	Yes	Yes	Yes	Yes	Yes	Yes	Yes	Yes	Yes	No	No	Low	Neutral	Agree	Neutral	Neutral	Agree	Strongly Agree	Strongly Agree	Agree	Neutral	Agree	Strongly Agree	Agree	Strongly Agree	Agree
	184	Private	23	Male	Malay	Single	RM8,700 - RM10,959	Every day	Between 10mg and 19mg	No	High	(Desire) To try electronic cigarettes	Yes	Yes	Yes	No	No	Unsure	No	Yes	Unsure	Yes	Yes	Yes	Yes	Yes	Yes	Yes	Yes	Yes	Yes	Yes	No	No	Low	Neutral	Neutral	Agree	Strongly Agree	Agree	Strongly Agree	Strongly Agree	Strongly Agree	Agree	Neutral	Neutral	Neutral	Strongly Agree	Strongly Agree
	185	Private	21	Female	Chinese	Single	RM7,110 - RM8,699	Every day	Between 10mg and 19mg	No	High	To feel cool and follow the latest trend	Yes	Yes	Yes	Yes	Yes	Unsure	Unsure	Yes	Unsure	Yes	Yes	Yes	Yes	Yes	Yes	Yes	Yes	Yes	Yes	Yes	No	No	Low	Agree	Neutral	Agree	Agree	Neutral	Neutral	Disagree	Disagree	Neutral	Agree	Neutral	Disagree	Strongly Agree	Agree
	186	Private	22	Male	Malay	In a relationship	RM8,700 - RM10,959	Every day	Between 10mg and 19mg	No	High	To fit into social groups (friends or colleagues)	Yes	Yes	Yes	No	No	Unsure	Unsure	Yes	Unsure	Yes	Yes	Yes	Yes	Yes	Yes	Yes	Yes	Yes	Yes	Yes	Yes	Yes	Low	Neutral	Agree	Neutral	Agree	Strongly Agree	Agree	Agree	Neutral	Neutral	Agree	Strongly Agree	Strongly Agree	Neutral	Agree
	187	Private	19	Male	Malay	Single	RM5,880 - RM7,109	Every day	Between 10mg and 19mg	No	High	To feel cool and follow the latest trend	Yes	Yes	Yes	Yes	No	Unsure	No	No	Unsure	Yes	Yes	Yes	Yes	No	Yes	Yes	Yes	Yes	Yes	Yes	Yes	No	Low	Strongly Agree	Strongly Agree	Agree	Neutral	Agree	Agree	Strongly Agree	Agree	Neutral	Neutral	Agree	Strongly Agree	Strongly Agree	Agree
	188	Private	20	Male	Malay	In a relationship	RM7,110 - RM8,699	Every day	Between 10mg and 19mg	No	High	(Desire) To try electronic cigarettes	Yes	No	Yes	No	No	Unsure	Unsure	Yes	Unsure	Yes	Yes	Yes	Yes	Yes	Yes	Yes	Yes	Yes	Yes	Yes	No	No	Low	Strongly Agree	Agree	Agree	Agree	Neutral	Neutral	Neutral	Strongly Agree	Strongly Agree	Agree	Neutral	Agree	Strongly Agree	Agree
	189	Private	23	Male	Chinese	In a relationship	RM8,700 - RM10,959	Every day	Between 10mg and 19mg	No	High	To stop smoking conventional cigarettes	Yes	No	Yes	No	No	No	No	No	No	Yes	Yes	Yes	Yes	Yes	Yes	Yes	Yes	Yes	Yes	Yes	Yes	Yes	Low	Neutral	Neutral	Neutral	Neutral	Neutral	Neutral	Neutral	Neutral	Neutral	Neutral	Neutral	Neutral	Neutral	Neutral
	190	Private	25	Male	Malay	In a relationship	RM8,700 - RM10,959	Every day	Between 10mg and 19mg	No	High	To stop smoking conventional cigarettes	Unsure	Unsure	Yes	Yes	No	No	No	No	Unsure	Yes	Yes	Yes	Yes	Yes	Yes	Yes	Yes	Yes	Yes	Yes	Yes	Yes	Low	Neutral	Neutral	Neutral	Neutral	Neutral	Neutral	Neutral	Neutral	Neutral	Neutral	Neutral	Neutral	Neutral	Neutral
	191	Private	20	Male	Malay	Single	RM7,110 - RM8,699	Every day	Between 10mg and 19mg	No	High	(Desire) To try electronic cigarettes	Yes	No	Yes	Yes	No	Unsure	Unsure	Unsure	Unsure	Yes	Yes	Yes	Yes	Yes	Yes	Yes	Yes	No	Yes	Yes	No	No	Low	Agree	Neutral	Agree	Strongly Agree	Agree	Neutral	Agree	Agree	Strongly Agree	Strongly Agree	Neutral	Neutral	Neutral	Neutral
	192	Private	23	Male	Malay	Single	RM8,700 - RM10,959	Every day	Between 10mg and 19mg	No	High	To stop smoking conventional cigarettes	Yes	No	No	No	No	No	No	No	Unsure	Yes	Yes	Yes	Yes	Yes	Yes	Yes	Yes	Yes	Yes	Yes	Yes	No	Low	Neutral	Neutral	Neutral	Neutral	Neutral	Neutral	Neutral	Neutral	Neutral	Neutral	Neutral	Neutral	Neutral	Neutral
	193	Private	20	Male	Malay	In a relationship	RM8,700 - RM10,959	Every day	Between 10mg and 19mg	No	High	To stop smoking conventional cigarettes	Yes	Yes	Yes	Yes	Yes	Yes	Unsure	Yes	Unsure	Yes	Yes	Yes	Yes	Yes	Yes	Yes	Yes	Yes	Yes	Yes	Yes	Yes	Low	Neutral	Neutral	Neutral	Neutral	Neutral	Neutral	Neutral	Neutral	Neutral	Neutral	Neutral	Neutral	Neutral	Neutral
	194	Private	22	Male	Chinese	In a relationship	RM5,880 - RM7,109	Every day	Between 10mg and 19mg	No	High	To stop smoking conventional cigarettes	Yes	No	No	No	Unsure	Unsure	No	Unsure	Unsure	Yes	Yes	Yes	Yes	Yes	Yes	Yes	Yes	Yes	Yes	Yes	Yes	Yes	Low	Neutral	Neutral	Neutral	Neutral	Neutral	Neutral	Neutral	Neutral	Neutral	Neutral	Neutral	Neutral	Neutral	Neutral
	195	Private	23	Male	Indian	In a relationship	RM8,700 - RM10,959	Every day	Between 10mg and 19mg	No	High	To reduce smoking conventional cigarettes	Yes	Yes	Yes	Yes	Yes	Yes	Unsure	Yes	No	Yes	Yes	Yes	Yes	Yes	Yes	Yes	Yes	Yes	Yes	Yes	Yes	Yes	Low	Neutral	Neutral	Neutral	Neutral	Neutral	Neutral	Neutral	Neutral	Neutral	Neutral	Neutral	Neutral	Neutral	Neutral
	196	Private	21	Male	Indian	In a relationship	RM8,700 - RM10,959	Every day	Between 10mg and 19mg	No	High	To stop smoking conventional cigarettes	Yes	Yes	Yes	Yes	Yes	No	Unsure	No	Unsure	Yes	Yes	Yes	Yes	Yes	Yes	Yes	Yes	Yes	Yes	Yes	Yes	Yes	Low	Neutral	Neutral	Neutral	Neutral	Neutral	Neutral	Neutral	Neutral	Neutral	Neutral	Neutral	Neutral	Neutral	Neutral
	197	Private	21	Male	Indian	Single	RM8,700 - RM10,959	Every day	Between 10mg and 19mg	No	High	(Desire) To try electronic cigarettes	Yes	Yes	Yes	No	Unsure	No	Unsure	Unsure	Unsure	Yes	Yes	Yes	Yes	Yes	Yes	Yes	Yes	Yes	No	Yes	Yes	Yes	Low	Agree	Agree	Agree	Agree	Disagree	Agree	Agree	Disagree	Disagree	Disagree	Disagree	Disagree	Disagree	Disagree
	198	Private	20	Male	Chinese	In a relationship	RM5,880 - RM7,109	Every day	Between 10mg and 19mg	No	High	To stop smoking conventional cigarettes	Yes	No	Yes	No	No	Unsure	No	Yes	Unsure	Yes	Yes	Yes	Yes	Yes	Yes	Yes	Yes	Yes	Yes	Yes	Yes	Yes	Low	Neutral	Neutral	Neutral	Neutral	Neutral	Neutral	Neutral	Neutral	Neutral	Neutral	Neutral	Neutral	Neutral	Neutral
	199	Private	21	Male	Indian	Single	RM5,880 - RM7,109	Every day	Between 10mg and 19mg	No	High	To stop smoking conventional cigarettes	Yes	No	Yes	No	No	Unsure	Unsure	Unsure	Unsure	Yes	Yes	Yes	Yes	Yes	Yes	Yes	Yes	Yes	Yes	Yes	Yes	Yes	Low	Neutral	Neutral	Neutral	Neutral	Neutral	Neutral	Neutral	Neutral	Neutral	Neutral	Neutral	Neutral	Neutral	Neutral
	200	Private	25	Male	Chinese	In a relationship	RM8,700 - RM10,959	Every day	Between 10mg and 19mg	No	High	To stop smoking conventional cigarettes	Yes	Yes	No	No	Unsure	No	Yes	No	Unsure	Yes	Yes	Yes	Yes	Yes	Yes	Yes	Yes	Yes	Yes	Yes	Yes	Yes	Low	Neutral	Neutral	Neutral	Neutral	Neutral	Neutral	Neutral	Neutral	Neutral	Neutral	Neutral	Neutral	Neutral	Neutral
	201	Private	23	Male	Chinese	Single	RM7,110 - RM8,699	Every day	Between 20mg and 40mg	No	High	To stop smoking conventional cigarettes	Yes	Yes	Yes	Yes	Yes	Yes	Unsure	Unsure	Unsure	Yes	Yes	Yes	No	Yes	Yes	Yes	Yes	Yes	Yes	Yes	Yes	Yes	Low	Neutral	Neutral	Neutral	Neutral	Neutral	Neutral	Neutral	Neutral	Neutral	Neutral	Neutral	Neutral	Neutral	Neutral
	202	Private	23	Male	Other	Single	RM3,170 - RM3,969	Every day	Without nicotine	No	Low	To stop smoking conventional cigarettes	Unsure	Yes	Unsure	Unsure	Unsure	Yes	Yes	Unsure	Unsure	Yes	Yes	Yes	No	Yes	Yes	No	No	Yes	No	Yes	Yes	No	High	Disagree	Disagree	Disagree	Strongly Disagree	Strongly Disagree	Disagree	Disagree	Neutral	Neutral	Neutral	Neutral	Neutral	Disagree	Disagree
	203	Private	23	Male	Other	In a relationship	RM3,170 - RM3,969	Every day	Without nicotine	No	Low to Moderate	To stop smoking conventional cigarettes	Yes	Unsure	Unsure	Yes	Yes	No	Unsure	Unsure	Yes	Yes	No	Yes	Yes	No	Yes	No	Yes	No	Yes	No	Yes	No	High	Neutral	Disagree	Neutral	Disagree	Neutral	Neutral	Neutral	Neutral	Neutral	Neutral	Neutral	Neutral	Disagree	Neutral
	204	Private	24	Male	Other	Single	RM2,500 - RM3,169	Every day	Without nicotine	No	Low to Moderate	To stop smoking conventional cigarettes	Unsure	No	Unsure	No	Unsure	Yes	Unsure	Yes	Yes	Yes	Yes	Yes	Yes	Yes	Yes	Yes	No	Yes	No	Yes	Yes	No	High	Disagree	Neutral	Neutral	Neutral	Neutral	Neutral	Neutral	Neutral	Neutral	Neutral	Neutral	Neutral	Strongly Disagree	Disagree
	205	Private	22	Male	Indian	In a relationship	RM8,700 - RM10,959	Every day	Between 10mg and 19mg	No	High	To stop smoking conventional cigarettes	Yes	No	Yes	No	No	No	Unsure	Unsure	Unsure	Yes	Yes	Yes	Yes	Yes	Yes	Yes	Yes	Yes	Yes	Yes	Yes	Yes	Low	Neutral	Neutral	Neutral	Neutral	Neutral	Neutral	Neutral	Neutral	Neutral	Neutral	Neutral	Neutral	Neutral	Neutral
	206	Private	25	Male	Chinese	In a relationship	RM8,700 - RM10,959	Every day	Between 10mg and 19mg	No	High	To stop smoking conventional cigarettes	Yes	Yes	Yes	Yes	Yes	Yes	Unsure	Unsure	Unsure	Yes	Yes	Yes	Yes	Yes	Yes	Yes	Yes	Yes	Yes	Yes	Yes	Yes	Low	Neutral	Neutral	Neutral	Neutral	Neutral	Neutral	Neutral	Neutral	Neutral	Neutral	Neutral	Neutral	Neutral	Neutral
	207	Private	24	Male	Indian	In a relationship	RM8,700 - RM10,959	Every day	Between 20mg and 40mg	No	High	To reduce smoking conventional cigarettes	Yes	Yes	Yes	Yes	No	No	No	Unsure	Unsure	Yes	Yes	Yes	Yes	Yes	Yes	Yes	Yes	Yes	Yes	Yes	Yes	Yes	Low	Neutral	Neutral	Neutral	Neutral	Neutral	Neutral	Neutral	Neutral	Neutral	Neutral	Neutral	Neutral	Neutral	Neutral
	208	Private	25	Male	Indian	Single	RM8,700 - RM10,959	Every day	Between 10mg and 19mg	No	High	To stop smoking conventional cigarettes	Yes	Yes	Yes	Yes	Yes	Yes	Unsure	Unsure	Unsure	Yes	Yes	Yes	Yes	Yes	Yes	Yes	Yes	Yes	Yes	Yes	Yes	Yes	Low	Neutral	Neutral	Neutral	Neutral	Neutral	Neutral	Neutral	Neutral	Neutral	Neutral	Neutral	Neutral	Neutral	Neutral
	209	Private	23	Male	Chinese	Single	RM7,110 - RM8,699	Every day	Between 10mg and 19mg	No	High	To stop smoking conventional cigarettes	No	No	No	No	No	No	No	No	No	Yes	Yes	Yes	Yes	Yes	Yes	Yes	Yes	Yes	Yes	Yes	Yes	Yes	Low	Neutral	Neutral	Neutral	Neutral	Neutral	Neutral	Neutral	Neutral	Neutral	Neutral	Neutral	Neutral	Neutral	Neutral
	210	Private	25	Male	Chinese	In a relationship	RM5,880 - RM7,109	Every day	Between 10mg and 19mg	No	High	To stop smoking conventional cigarettes	Yes	Yes	Yes	Yes	No	No	No	No	No	Yes	Yes	Yes	Yes	Yes	Yes	Yes	Yes	Yes	Yes	Yes	Yes	No	Low	Neutral	Neutral	Neutral	Neutral	Neutral	Neutral	Neutral	Neutral	Neutral	Neutral	Neutral	Neutral	Neutral	Neutral
	211	Private	22	Male	Chinese	In a relationship	RM8,700 - RM10,959	Every day	Between 10mg and 19mg	No	High	To stop smoking conventional cigarettes	Yes	Yes	Yes	Yes	Yes	Yes	Unsure	Unsure	Unsure	Yes	Yes	Yes	Yes	Yes	Yes	Yes	Yes	Yes	Yes	Yes	Yes	Yes	Low	Neutral	Neutral	Neutral	Neutral	Neutral	Neutral	Disagree	Neutral	Neutral	Neutral	Neutral	Neutral	Neutral	Neutral
	212	Private	25	Male	Chinese	Single	RM8,700 - RM10,959	Every day	Between 10mg and 19mg	No	High	To stop smoking conventional cigarettes	Yes	Yes	Yes	Yes	Yes	Yes	Unsure	Unsure	Unsure	Yes	Yes	Yes	Yes	Yes	Yes	Yes	Yes	Yes	Yes	Yes	Yes	Yes	Low	Neutral	Neutral	Neutral	Neutral	Neutral	Neutral	Neutral	Neutral	Neutral	Neutral	Neutral	Neutral	Neutral	Neutral
	213	Private	24	Male	Malay	In a relationship	RM8,700 - RM10,959	Every day	Between 10mg and 19mg	No	High	To stop smoking conventional cigarettes	Yes	Yes	Yes	Yes	Yes	Yes	Unsure	Unsure	Unsure	Yes	Yes	Yes	Yes	Yes	Yes	Yes	Yes	Yes	Yes	Yes	Yes	Yes	Low	Neutral	Neutral	Neutral	Neutral	Neutral	Neutral	Neutral	Neutral	Neutral	Neutral	Neutral	Neutral	Neutral	Neutral
	214	Private	25	Male	Indian	Single	RM8,700 - RM10,959	Every day	Between 10mg and 19mg	No	High	To stop smoking conventional cigarettes	Yes	Yes	Yes	Yes	Yes	Yes	Unsure	Unsure	Unsure	Yes	Yes	Yes	Yes	Yes	Yes	Yes	Yes	Yes	Yes	Yes	Yes	No	Low	Neutral	Neutral	Neutral	Neutral	Neutral	Neutral	Neutral	Neutral	Neutral	Neutral	Neutral	Neutral	Neutral	Neutral
	215	Private	23	Male	Malay	In a relationship	RM8,700 - RM10,959	Every day	Between 10mg and 19mg	No	High	To stop smoking conventional cigarettes	Yes	Yes	Yes	Yes	Yes	Yes	Unsure	Unsure	Unsure	Yes	Yes	Yes	Yes	Yes	Yes	Yes	Yes	Yes	Yes	Yes	Yes	Yes	Low	Neutral	Neutral	Neutral	Neutral	Neutral	Neutral	Neutral	Neutral	Neutral	Neutral	Neutral	Neutral	Neutral	Neutral
	216	Private	20	Male	Chinese	Married	RM3,970 - RM4,849	Every day	Between 10mg and 19mg	No	High	To reduce smoking conventional cigarettes	Yes	Yes	Yes	No	Yes	Yes	Unsure	Unsure	Unsure	Yes	Yes	Yes	Yes	Yes	Yes	Yes	Yes	Yes	Yes	Yes	Yes	No	Low	Neutral	Neutral	Neutral	Neutral	Neutral	Neutral	Neutral	Neutral	Neutral	Neutral	Neutral	Neutral	Neutral	Neutral
	217	Private	22	Female	Indian	In a relationship	RM4,850 - RM5,879	Every day	Between 10mg and 19mg	No	High	To stop smoking conventional cigarettes	Yes	Yes	Yes	Yes	No	No	Unsure	Unsure	Unsure	Yes	Yes	Yes	Yes	Yes	Yes	Yes	Yes	Yes	Yes	Yes	Yes	Yes	Low	Neutral	Neutral	Neutral	Neutral	Neutral	Neutral	Neutral	Neutral	Neutral	Neutral	Neutral	Neutral	Neutral	Neutral
	218	Private	25	Male	Malay	In a relationship	RM4,850 - RM5,879	Every day	Between 10mg and 19mg	No	High	To stop smoking conventional cigarettes	Yes	Yes	Yes	Yes	Yes	Yes	Unsure	Unsure	Unsure	Yes	Yes	Yes	Yes	Yes	Yes	Yes	Yes	Yes	Yes	Yes	Yes	Yes	Low	Agree	Agree	Agree	Agree	Agree	Agree	Agree	Agree	Agree	Agree	Agree	Agree	Neutral	Neutral
	219	Private	23	Male	Chinese	Single	RM3,970 - RM4,849	A few times a week	Between 10mg and 19mg	No	High	To stop smoking conventional cigarettes	Yes	Yes	Yes	Yes	Yes	Yes	Unsure	No	No	Yes	Yes	Yes	Yes	Yes	Yes	Yes	Yes	Yes	Yes	Yes	Yes	Yes	Low	Neutral	Neutral	Neutral	Neutral	Neutral	Neutral	Neutral	Neutral	Neutral	Neutral	Neutral	Neutral	Neutral	Neutral
	220	Private	24	Male	Indian	Single	RM8,700 - RM10,959	Every day	Between 10mg and 19mg	No	High	To stop smoking conventional cigarettes	Yes	No	No	No	No	No	No	No	No	Yes	Yes	Yes	Yes	Yes	Yes	Yes	Yes	Yes	Yes	Yes	Yes	Yes	Low	Neutral	Neutral	Neutral	Neutral	Neutral	Neutral	Neutral	Neutral	Neutral	Neutral	Neutral	Neutral	Neutral	Neutral
	221	Private	22	Female	Chinese	Single	RM10,960 - RM15,039	A few times a month	Without nicotine	No	Low	(Desire) To try electronic cigarettes	No	No	Yes	No	Yes	No	Unsure	Yes	Yes	No	Yes	No	Yes	No	No	No	No	No	No	Yes	Yes	Yes	Low	Strongly Disagree	Neutral	Disagree	Neutral	Strongly Disagree	Neutral	Neutral	Strongly Disagree	Disagree	Strongly Disagree	Strongly Disagree	Neutral	Strongly Disagree	Strongly Disagree
	222	Private	24	Male	Chinese	In a relationship	RM5,880 - RM7,109	Every day	Between 10mg and 19mg	No	High	To stop smoking conventional cigarettes	No	No	No	No	No	No	Unsure	Unsure	Unsure	Yes	Yes	Yes	Yes	Yes	Yes	Yes	Yes	Yes	Yes	Yes	Yes	Yes	Low	Neutral	Neutral	Neutral	Neutral	Neutral	Neutral	Neutral	Neutral	Neutral	Neutral	Neutral	Neutral	Neutral	Neutral
	223	Private	22	Male	Indian	Single	RM8,700 - RM10,959	Every day	Between 10mg and 19mg	No	High	To stop smoking conventional cigarettes	Yes	Yes	Yes	Yes	No	No	No	No	No	Yes	Yes	Yes	Yes	Yes	Yes	Yes	Yes	Yes	Yes	Yes	Yes	Yes	Low	Neutral	Neutral	Neutral	Neutral	Neutral	Neutral	Neutral	Neutral	Neutral	Neutral	Neutral	Neutral	Neutral	Neutral
	224	Private	23	Male	Chinese	Married	RM8,700 - RM10,959	Every day	Between 10mg and 19mg	No	High	To reduce smoking conventional cigarettes	Yes	Yes	Yes	Yes	Yes	Unsure	Unsure	Unsure	Unsure	Yes	Yes	Yes	Yes	Yes	Yes	Yes	Yes	Yes	Yes	Yes	Yes	No	Low	Neutral	Neutral	Neutral	Neutral	Neutral	Neutral	Neutral	Neutral	Neutral	Neutral	Neutral	Neutral	Neutral	Neutral
	225	Private	23	Male	Indian	In a relationship	RM5,880 - RM7,109	Every day	Between 10mg and 19mg	No	High	To stop smoking conventional cigarettes	Yes	No	Yes	No	No	Unsure	Unsure	Unsure	Unsure	Yes	Yes	Yes	Yes	Yes	Yes	Yes	Yes	Yes	Yes	Yes	Yes	Yes	Low	Neutral	Neutral	Neutral	Neutral	Neutral	Neutral	Neutral	Neutral	Neutral	Neutral	Neutral	Neutral	Neutral	Neutral
	226	Private	24	Male	Chinese	Single	RM3,970 - RM4,849	Every day	Between 10mg and 19mg	No	High	To stop smoking conventional cigarettes	No	No	Yes	Unsure	Unsure	Unsure	Unsure	Unsure	Unsure	Yes	Yes	Yes	Yes	Yes	Yes	Yes	Yes	Yes	Yes	Yes	No	No	Low	Neutral	Neutral	Neutral	Neutral	Neutral	Neutral	Neutral	Neutral	Neutral	Neutral	Neutral	Neutral	Neutral	Neutral
	227	Private	25	Male	Other	Single	RM7,110 - RM8,699	Every day	Between 10mg and 19mg	No	High	To stop smoking conventional cigarettes	No	Unsure	Yes	Yes	Yes	Yes	Unsure	Unsure	Unsure	Yes	Yes	Yes	Yes	Yes	Yes	Yes	Yes	Yes	Yes	Yes	Yes	Yes	Low	Neutral	Neutral	Neutral	Neutral	Neutral	Neutral	Neutral	Neutral	Neutral	Neutral	Neutral	Neutral	Neutral	Neutral
	228	Private	23	Male	Indian	Single	More than RM15,039	Every day	Between 41mg and 60mg	No	Moderate	Other	Yes	No	Yes	Unsure	Unsure	Unsure	Yes	Yes	No	Yes	Yes	No	No	No	No	No	No	No	No	Yes	No	No	Moderate	Strongly Disagree	Strongly Disagree	Strongly Disagree	Strongly Disagree	Strongly Disagree	Strongly Disagree	Strongly Disagree	Strongly Disagree	Strongly Disagree	Strongly Disagree	Strongly Disagree	Strongly Disagree	Strongly Disagree	Strongly Disagree
	229	Private	20	Male	Indian	In a relationship	RM3,970 - RM4,849	Every day	Between 10mg and 19mg	No	Moderate	To stop smoking conventional cigarettes	Yes	Yes	Yes	Yes	Yes	Yes	Unsure	Unsure	Unsure	Yes	Yes	Yes	Yes	Yes	Yes	Yes	Yes	Yes	Yes	Yes	Yes	Yes	Low	Neutral	Neutral	Neutral	Neutral	Neutral	Neutral	Neutral	Neutral	Neutral	Neutral	Neutral	Neutral	Neutral	Neutral
	230	Private	23	Male	Malay	Single	RM7,110 - RM8,699	Every day	Between 10mg and 19mg	No	High	To stop smoking conventional cigarettes	Yes	Yes	Yes	Yes	Yes	Yes	Unsure	Unsure	Unsure	Yes	Yes	Yes	Yes	Yes	Yes	Yes	Yes	Yes	Yes	Yes	Yes	Yes	Low	Neutral	Neutral	Neutral	Neutral	Neutral	Neutral	Neutral	Neutral	Neutral	Neutral	Neutral	Neutral	Neutral	Neutral
	231	Private	25	Male	Chinese	In a relationship	RM3,970 - RM4,849	Every day	Between 10mg and 19mg	No	High	To stop smoking conventional cigarettes	Yes	Yes	Yes	Yes	Yes	Yes	Unsure	Unsure	Unsure	Yes	Yes	Yes	Yes	Yes	Yes	Yes	Yes	Yes	Yes	Yes	Yes	Yes	Low	Neutral	Neutral	Neutral	Neutral	Neutral	Neutral	Neutral	Neutral	Neutral	Neutral	Neutral	Neutral	Neutral	Neutral
	232	Private	23	Male	Chinese	Married	RM10,960 - RM15,039	Every day	Between 10mg and 19mg	No	High	To reduce smoking conventional cigarettes	Yes	Yes	Yes	Yes	Yes	Yes	Unsure	Unsure	Unsure	Yes	Yes	Yes	Yes	Yes	Yes	Yes	Yes	Yes	Yes	Yes	Yes	Yes	Low	Neutral	Agree	Agree	Agree	Neutral	Disagree	Neutral	Disagree	Neutral	Agree	Disagree	Neutral	Neutral	Disagree
	233	Private	24	Female	Malay	In a relationship	RM7,110 - RM8,699	Every day	Between 10mg and 19mg	No	High	To reduce the cost of smoking conventional cigarettes	Yes	Yes	Yes	No	No	No	Yes	Unsure	Unsure	Yes	Yes	Yes	Yes	Yes	Yes	Yes	Yes	Yes	Yes	Yes	Yes	Yes	Low	Neutral	Neutral	Neutral	Neutral	Neutral	Neutral	Neutral	Neutral	Neutral	Neutral	Neutral	Neutral	Disagree	Neutral
	234	Private	23	Female	Indian	In a relationship	RM10,960 - RM15,039	Every day	Between 20mg and 40mg	No	High	To stop smoking conventional cigarettes	Yes	Unsure	Unsure	No	No	No	No	Yes	Unsure	Yes	Yes	Yes	Yes	Yes	Yes	Yes	Yes	Yes	Yes	Yes	Yes	Yes	Low	Neutral	Neutral	Neutral	Neutral	Neutral	Neutral	Neutral	Neutral	Neutral	Neutral	Neutral	Neutral	Neutral	Neutral
	235	Private	20	Male	Indian	Married	RM10,960 - RM15,039	Every day	Between 10mg and 19mg	No	High	To reduce smoking conventional cigarettes	Yes	No	No	No	No	No	No	No	No	Yes	Yes	Yes	Yes	Yes	Yes	Yes	Yes	Yes	Yes	Yes	Yes	Yes	Low	Neutral	Neutral	Neutral	Neutral	Disagree	Neutral	Neutral	Disagree	Neutral	Disagree	Neutral	Neutral	Neutral	Neutral
	236	Private	24	Female	Indian	Single	RM8,700 - RM10,959	Every day	Between 20mg and 40mg	No	High	(Desire) To try electronic cigarettes	Yes	Yes	Yes	No	No	No	No	No	No	Yes	Yes	Yes	Yes	Yes	Yes	Yes	Yes	Yes	Yes	Yes	Yes	Yes	Low	Disagree	Neutral	Disagree	Disagree	Neutral	Agree	Neutral	Neutral	Neutral	Neutral	Neutral	Neutral	Disagree	Disagree
	237	Private	24	Male	Other	Single	RM2,500 - RM3,169	Every day	Less than 10mg	No	Low to Moderate	To reduce smoking conventional cigarettes	Yes	Yes	Yes	Yes	Unsure	Yes	Yes	Unsure	Unsure	Yes	Yes	Yes	Yes	Yes	Yes	No	Yes	Yes	No	No	Yes	No	High	Disagree	Neutral	Strongly Agree	Agree	Disagree	Disagree	Neutral	Neutral	Agree	Disagree	Disagree	Agree	Disagree	Disagree
	238	Private	20	Female	Malay	Single	RM8,700 - RM10,959	Every day	Between 10mg and 19mg	No	High	(Desire) To try electronic cigarettes	Yes	Yes	Yes	Yes	No	Unsure	Yes	Yes	Unsure	Yes	Yes	Yes	Yes	Yes	Yes	Yes	Yes	Yes	Yes	Yes	No	No	Low	Strongly Agree	Agree	Neutral	Agree	Strongly Agree	Agree	Strongly Agree	Agree	Strongly Agree	Strongly Agree	Strongly Agree	Agree	Agree	Agree
	239	Private	22	Female	Chinese	Single	RM10,960 - RM15,039	Every day	Between 20mg and 40mg	No	High	(Desire) To try electronic cigarettes	Yes	Unsure	Yes	No	No	Unsure	No	Yes	Unsure	Yes	Yes	Yes	Yes	Yes	Yes	Yes	Yes	No	Yes	Yes	No	No	Low	Strongly Agree	Agree	Neutral	Neutral	Agree	Agree	Strongly Agree	Strongly Agree	Agree	Agree	Strongly Agree	Neutral	Strongly Agree	Agree
	240	Private	20	Male	Indian	In a relationship	RM8,700 - RM10,959	Every day	Between 10mg and 19mg	No	High	To stop smoking conventional cigarettes	Yes	No	Yes	No	No	Unsure	Yes	Unsure	Unsure	Yes	Yes	Yes	Yes	Yes	Yes	Yes	Yes	Yes	Yes	Yes	Yes	Yes	Low	Neutral	Neutral	Neutral	Neutral	Neutral	Neutral	Neutral	Neutral	Neutral	Neutral	Neutral	Neutral	Neutral	Neutral
	241	Private	24	Male	Other	In a relationship	RM8,700 - RM10,959	Every day	Between 10mg and 19mg	No	High	To reduce smoking conventional cigarettes	Yes	No	Yes	Unsure	Unsure	Unsure	Unsure	Unsure	Unsure	Yes	Yes	Yes	Yes	Yes	Yes	Yes	Yes	Yes	Yes	Yes	Yes	Yes	Low	Neutral	Neutral	Agree	Disagree	Agree	Neutral	Agree	Agree	Strongly Agree	Neutral	Strongly Agree	Agree	Agree	Neutral
	242	Private	24	Male	Indian	In a relationship	RM10,960 - RM15,039	Every day	Between 20mg and 40mg	No	High	(Desire) To try electronic cigarettes	Yes	No	Yes	No	No	Unsure	Unsure	Unsure	Unsure	Yes	Yes	Yes	No	Yes	Yes	Yes	Yes	Yes	Yes	Yes	Yes	Yes	Low	Strongly Agree	Agree	Neutral	Agree	Agree	Strongly Agree	Strongly Agree	Agree	Agree	Agree	Strongly Agree	Agree	Strongly Agree	Agree
	243	Private	22	Male	Indian	Single	RM10,960 - RM15,039	Every day	Between 10mg and 19mg	No	High	(Desire) To try electronic cigarettes	Yes	Yes	Yes	Yes	No	No	Unsure	Yes	Unsure	Yes	Yes	Yes	Yes	Yes	Yes	Yes	Yes	Yes	No	Yes	No	No	Low	Strongly Agree	Agree	Neutral	Agree	Strongly Agree	Agree	Neutral	Agree	Agree	Strongly Agree	Strongly Agree	Neutral	Strongly Agree	Agree
	244	Private	21	Male	Indian	In a relationship	RM10,960 - RM15,039	Every day	Between 10mg and 19mg	No	High	To reduce smoking conventional cigarettes	Yes	No	Yes	No	Yes	No	Unsure	Unsure	Unsure	Yes	Yes	Yes	Yes	Yes	Yes	Yes	Yes	Yes	Yes	Yes	Yes	Yes	Low	Neutral	Agree	Neutral	Disagree	Neutral	Agree	Agree	Agree	Neutral	Neutral	Neutral	Disagree	Disagree	Neutral
	245	Private	21	Female	Indian	Single	RM8,700 - RM10,959	Every day	Between 10mg and 19mg	No	High	To stop smoking conventional cigarettes	Yes	Yes	Yes	Yes	Yes	Unsure	No	No	Unsure	Yes	Yes	Yes	Yes	Yes	Yes	Yes	Yes	Yes	Yes	Yes	Yes	Yes	Low	Neutral	Neutral	Neutral	Neutral	Neutral	Neutral	Neutral	Neutral	Neutral	Neutral	Neutral	Neutral	Neutral	Neutral
	246	Private	22	Male	Indian	Single	RM8,700 - RM10,959	Every day	Between 10mg and 19mg	Yes	High	To stop smoking conventional cigarettes	Yes	Yes	Yes	Yes	Yes	Yes	No	No	Unsure	Yes	Yes	Yes	Yes	Yes	No	Yes	Yes	Yes	Yes	Yes	Yes	No	Low	Neutral	Neutral	Neutral	Neutral	Neutral	Agree	Neutral	Neutral	Neutral	Disagree	Neutral	Neutral	Neutral	Neutral
	247	Private	24	Male	Chinese	Single	RM8,700 - RM10,959	Every day	Between 10mg and 19mg	No	High	To use electronic cigarettes in a non-smoking area	Yes	Yes	Unsure	Yes	Unsure	Unsure	Unsure	Unsure	Unsure	Yes	Yes	Yes	No	Yes	Yes	Yes	Yes	Yes	Yes	Yes	Yes	Yes	Low	Strongly Agree	Agree	Neutral	Agree	Strongly Agree	Agree	Neutral	Agree	Strongly Agree	Agree	Agree	Strongly Agree	Strongly Agree	Agree
	248	Private	20	Female	Indian	Single	RM10,960 - RM15,039	Every day	Between 10mg and 19mg	No	High	To feel cool and follow the latest trend	Yes	Yes	Yes	No	No	Unsure	No	No	Unsure	Yes	Yes	Yes	Yes	Yes	Yes	Yes	Yes	Yes	Yes	Yes	No	Yes	Low	Strongly Agree	Agree	Neutral	Agree	Strongly Agree	Agree	Neutral	Agree	Strongly Agree	Agree	Agree	Strongly Agree	Strongly Agree	Agree
	249	Private	19	Male	Indian	In a relationship	RM10,960 - RM15,039	Every day	Between 10mg and 19mg	No	High	To fit into social groups (friends or colleagues)	Yes	Yes	Yes	Yes	Yes	Unsure	Unsure	Unsure	Unsure	Yes	Yes	Yes	Yes	Yes	Yes	Yes	Yes	Yes	Yes	Yes	Yes	No	Low	Strongly Agree	Agree	Neutral	Agree	Strongly Agree	Agree	Neutral	Agree	Strongly Agree	Agree	Neutral	Agree	Strongly Agree	Agree
	250	Private	20	Male	Indian	Married	RM8,700 - RM10,959	Every day	Between 10mg and 19mg	No	High	To feel cool and follow the latest trend	Yes	Yes	Yes	Yes	Yes	Unsure	Yes	No	Unsure	Yes	Yes	Yes	No	Yes	No	Yes	Yes	Yes	Yes	Yes	No	No	Low	Neutral	Agree	Neutral	Neutral	Neutral	Neutral	Agree	Neutral	Neutral	Neutral	Neutral	Neutral	Neutral	Neutral
	251	Private	24	Male	Indian	In a relationship	RM8,700 - RM10,959	Every day	Between 10mg and 19mg	No	High	To stop smoking conventional cigarettes	Yes	Yes	Yes	No	No	No	Unsure	Yes	Yes	Yes	Yes	Yes	Yes	Yes	Yes	Yes	Yes	Yes	Yes	Yes	Yes	Yes	Low	Agree	Agree	Agree	Agree	Agree	Agree	Agree	Agree	Agree	Agree	Neutral	Neutral	Disagree	Disagree
	252	Private	22	Female	Chinese	Single	RM3,170 - RM3,969	Every day	Between 41mg and 60mg	No	High	To stop smoking conventional cigarettes	Yes	No	No	No	No	No	No	No	No	Yes	Yes	Yes	Yes	Yes	Yes	Yes	Yes	Yes	Yes	Yes	Yes	No	Moderate	Strongly Disagree	Strongly Disagree	Strongly Disagree	Strongly Disagree	Strongly Disagree	Strongly Disagree	Strongly Disagree	Strongly Disagree	Strongly Disagree	Strongly Disagree	Strongly Disagree	Strongly Disagree	Strongly Disagree	Strongly Disagree
	253	Private	19	Male	Indian	Single	RM7,110 - RM8,699	Every day	Between 10mg and 19mg	No	Moderate	To reduce smoking conventional cigarettes	Yes	Yes	Yes	Yes	Unsure	No	No	Unsure	Unsure	Yes	Yes	Yes	Yes	Yes	Yes	Yes	Yes	Yes	Yes	Yes	Yes	Yes	Low	Neutral	Disagree	Disagree	Strongly Disagree	Strongly Disagree	Disagree	Disagree	Disagree	Disagree	Disagree	Disagree	Disagree	Neutral	Disagree
	254	Private	21	Female	Chinese	Single	RM8,700 - RM10,959	Every day	Between 10mg and 19mg	No	High	To use electronic cigarettes in a non-smoking area	Yes	Yes	Yes	Yes	Yes	Unsure	Unsure	Unsure	Unsure	Yes	Yes	Yes	Yes	Yes	Yes	Yes	Yes	Yes	Yes	Yes	Yes	Yes	Low	Strongly Agree	Agree	Neutral	Agree	Strongly Agree	Agree	Neutral	Strongly Agree	Agree	Agree	Agree	Strongly Agree	Strongly Agree	Agree
	255	Private	19	Female	Indian	In a relationship	RM10,960 - RM15,039	Every day	Between 10mg and 19mg	No	High	To feel cool and follow the latest trend	Yes	Unsure	Yes	Yes	Yes	Unsure	Unsure	Unsure	Unsure	Yes	Yes	Yes	Yes	Yes	Yes	Yes	Yes	Yes	Yes	Yes	Yes	No	Low	Strongly Agree	Agree	Neutral	Agree	Strongly Agree	Agree	Neutral	Agree	Strongly Agree	Agree	Neutral	Strongly Agree	Strongly Agree	Agree
	256	Private	21	Male	Chinese	Single	RM10,960 - RM15,039	Every day	Between 20mg and 40mg	No	High	(Desire) To try electronic cigarettes	Yes	Yes	Yes	Yes	Yes	Unsure	Unsure	Yes	Unsure	Yes	Yes	Yes	Yes	Yes	Yes	Yes	Yes	Yes	Yes	Yes	Yes	No	Low	Strongly Agree	Agree	Strongly Agree	Strongly Agree	Agree	Strongly Agree	Agree	Strongly Agree	Agree	Strongly Agree	Agree	Strongly Agree	Strongly Agree	Agree
	257	Private	20	Male	Indian	In a relationship	RM7,110 - RM8,699	Every day	Between 20mg and 40mg	No	High	(Desire) To try electronic cigarettes	Yes	Yes	No	Yes	Unsure	Unsure	Unsure	Unsure	Unsure	Yes	Yes	Yes	Yes	No	Yes	Yes	Yes	No	Yes	Yes	Yes	Yes	Low	Strongly Agree	Agree	Agree	Strongly Agree	Agree	Strongly Agree	Agree	Neutral	Agree	Strongly Agree	Agree	Neutral	Strongly Agree	Agree
	260	Private	20	Male	Chinese	Single	RM8,700 - RM10,959	Every day	Without nicotine	No	Moderate	To reduce smoking conventional cigarettes	Yes	Yes	Yes	Unsure	Unsure	Yes	Unsure	Yes	Yes	No	Yes	Yes	Yes	Yes	Yes	Yes	Yes	Yes	No	Yes	Yes	Yes	High	Disagree	Disagree	Strongly Disagree	Disagree	Strongly Disagree	Strongly Disagree	Strongly Disagree	Disagree	Strongly Disagree	Disagree	Strongly Disagree	Disagree	Disagree	Strongly Disagree
	261	Private	23	Male	Indian	Single	RM10,960 - RM15,039	Every day	Between 20mg and 40mg	Yes	High	(Desire) To try electronic cigarettes	Yes	Yes	Yes	Yes	No	Unsure	No	No	Unsure	Yes	Yes	Yes	Yes	Yes	Yes	Yes	Yes	No	Yes	Yes	Yes	Yes	Low	Agree	Strongly Agree	Neutral	Strongly Agree	Agree	Strongly Agree	Agree	Strongly Agree	Agree	Strongly Agree	Agree	Strongly Agree	Strongly Agree	Agree
	262	Private	21	Female	Chinese	In a relationship	RM7,110 - RM8,699	A few times a week	Without nicotine	No	Moderate	To reduce smoking conventional cigarettes	Yes	Yes	Yes	Yes	No	No	Unsure	Unsure	Yes	Yes	Yes	Yes	Yes	Yes	Yes	Yes	No	No	No	No	No	No	Moderate	Neutral	Agree	Agree	Neutral	Agree	Strongly Agree	Strongly Agree	Strongly Agree	Strongly Agree	Strongly Agree	Strongly Agree	Agree	Disagree	Neutral
	266	Private	20	Male	Other	Single	More than RM15,039	Every day	Between 20mg and 40mg	Yes	Moderate	To reduce the cost of smoking conventional cigarettes	Yes	Unsure	Yes	Unsure	Unsure	Unsure	Unsure	Yes	Unsure	Yes	Yes	No	Yes	Yes	Yes	Yes	Yes	No	Yes	Yes	Yes	No	High	Strongly Disagree	Strongly Disagree	Strongly Disagree	Strongly Disagree	Strongly Disagree	Strongly Disagree	Strongly Disagree	Disagree	Strongly Disagree	Strongly Disagree	Agree	Disagree	Agree	Strongly Disagree
	273	Private	18	Female	Indian	Single	Less than RM2,499	Every day	Between 20mg and 40mg	Yes	Low to Moderate	(Desire) To try electronic cigarettes	Yes	Yes	Unsure	Yes	No	No	No	Unsure	Yes	Yes	Yes	Yes	No	Yes	Yes	Yes	No	Yes	Yes	No	Yes	Yes	Moderate	Disagree	Neutral	Neutral	Neutral	Agree	Disagree	Strongly Agree	Agree	Neutral	Disagree	Neutral	Disagree	Agree	Agree
	276	Private	19	Male	Chinese	Single	More than RM15,039	Every day	Between 20mg and 40mg	No	High	To stop smoking conventional cigarettes	Yes	Yes	Yes	Yes	Yes	Unsure	No	Yes	Unsure	Yes	Yes	Yes	Yes	Yes	Yes	Yes	Yes	Yes	Yes	Yes	Yes	No	Low	Agree	Agree	Agree	Agree	Agree	Agree	Agree	Agree	Agree	Agree	Agree	Agree	Agree	Agree
	282	Private	22	Male	Other	Single	Less than RM2,499	Every day	Between 41mg and 60mg	No	Moderate	To stop smoking conventional cigarettes	Yes	Yes	Yes	Yes	Unsure	Yes	Unsure	Yes	Yes	Yes	Yes	No	No	Yes	Yes	Yes	No	Yes	Yes	Yes	No	No	High	Disagree	Strongly Disagree	Strongly Disagree	Strongly Disagree	Strongly Disagree	Strongly Disagree	Strongly Disagree	Disagree	Strongly Disagree	Strongly Disagree	Strongly Disagree	Strongly Disagree	Strongly Disagree	Strongly Disagree
	283	Private	23	Male	Indian	In a relationship	More than RM15,039	Every day	Between 41mg and 60mg	No	High	To stop smoking conventional cigarettes	Yes	No	Yes	Unsure	Unsure	Unsure	Yes	Yes	Yes	Yes	Yes	No	No	Yes	Yes	No	No	Yes	Yes	Yes	No	No	Low	Strongly Disagree	Agree	Strongly Agree	Strongly Disagree	Strongly Disagree	Strongly Disagree	Disagree	Neutral	Strongly Disagree	Agree	Strongly Disagree	Strongly Disagree	Strongly Disagree	Disagree
	288	Private	23	Female	Malay	Single	Less than RM2,499	Every day	Unsure	Yes	High	To use electronic cigarettes in a non-smoking area	Yes	No	Yes	Unsure	Unsure	No	No	Yes	Unsure	Yes	Yes	No	No	Yes	Yes	No	Yes	Yes	Yes	Yes	Yes	Yes	High	Neutral	Neutral	Strongly Disagree	Neutral	Strongly Disagree	Disagree	Disagree	Neutral	Neutral	Neutral	Strongly Disagree	Neutral	Neutral	Neutral
	289	Private	23	Male	Indian	Single	Less than RM2,499	Every day	Between 10mg and 19mg	No	Low	To stop smoking conventional cigarettes	Yes	Yes	Yes	Yes	Yes	Yes	No	Yes	Yes	Yes	Yes	Yes	Yes	Yes	Yes	No	No	Yes	Yes	No	No	No	High	Disagree	Disagree	Disagree	Disagree	Disagree	Disagree	Disagree	Neutral	Disagree	Disagree	Disagree	Disagree	Disagree	Disagree
	291	Private	21	Male	Other	Single	RM5,880 - RM7,109	A few times a week	Between 10mg and 19mg	No	Low	To feel cool and follow the latest trend	Unsure	No	Yes	Unsure	Unsure	Yes	Unsure	Yes	Yes	No	Yes	Yes	Yes	Yes	Yes	No	Yes	Yes	Yes	Yes	Yes	Yes	High	Neutral	Neutral	Neutral	Neutral	Neutral	Neutral	Neutral	Neutral	Neutral	Neutral	Neutral	Neutral	Disagree	Disagree
	294	Private	25	Male	Malay	Single	RM3,970 - RM4,849	Every day	Less than 10mg	Yes	Low to Moderate	To reduce smoking conventional cigarettes	No	No	Yes	Yes	No	Yes	No	No	No	Yes	Yes	Yes	No	Yes	Yes	Yes	Yes	Yes	Yes	Yes	No	No	Moderate	Neutral	Neutral	Neutral	Neutral	Neutral	Neutral	Neutral	Neutral	Neutral	Neutral	Neutral	Neutral	Disagree	Disagree
	295	Private	23	Male	Chinese	Single	Less than RM2,499	Every day	Unsure	No	Low	To fit into social groups (friends or colleagues)	Yes	Yes	Yes	No	Unsure	No	No	Yes	Yes	Yes	Yes	Yes	Yes	No	No	No	No	No	No	Yes	Yes	Yes	Moderate	Strongly Disagree	Disagree	Strongly Disagree	Disagree	Strongly Disagree	Strongly Disagree	Strongly Disagree	Neutral	Disagree	Agree	Disagree	Disagree	Disagree	Strongly Disagree
	297	Private	23	Male	Malay	Single	RM5,880 - RM7,109	Every day	Between 10mg and 19mg	Yes	Low	(Desire) To try electronic cigarettes	Yes	Yes	Yes	Unsure	Yes	No	Yes	Yes	Unsure	No	No	No	No	Yes	Yes	Yes	Yes	No	Yes	Yes	Yes	No	High	Neutral	Disagree	Disagree	Disagree	Disagree	Disagree	Disagree	Strongly Disagree	Disagree	Strongly Disagree	Strongly Disagree	Strongly Disagree	Disagree	Strongly Disagree
	298	Private	21	Male	Malay	Single	Less than RM2,499	Every day	Unsure	No	Moderate	Other	Yes	Unsure	Yes	Yes	Yes	Unsure	Unsure	Yes	Unsure	Yes	Yes	Yes	Yes	Yes	Yes	Yes	Yes	No	Yes	Yes	No	Yes	High	Disagree	Disagree	Disagree	Agree	Strongly Disagree	Strongly Disagree	Strongly Disagree	Strongly Disagree	Strongly Disagree	Strongly Disagree	Strongly Disagree	Strongly Disagree	Neutral	Strongly Agree
	301	Private	22	Male	Malay	Single	RM2,500 - RM3,169	Every day	Unsure	Yes	Moderate	To reduce smoking conventional cigarettes	Yes	Yes	Yes	Unsure	Unsure	Yes	Unsure	Yes	Yes	No	Yes	No	Yes	Yes	Yes	Yes	No	Yes	No	Yes	No	Yes	Moderate	Neutral	Disagree	Strongly Disagree	Strongly Disagree	Strongly Disagree	Strongly Disagree	Strongly Disagree	Agree	Strongly Disagree	Disagree	Disagree	Strongly Disagree	Strongly Disagree	Strongly Disagree
	303	Private	23	Male	Malay	Single	Less than RM2,499	A few times a month	Without nicotine	No	Low	To feel cool and follow the latest trend	Yes	Yes	Yes	Yes	Yes	Yes	Unsure	Yes	Yes	Yes	No	No	Yes	Yes	Yes	No	No	Yes	No	Yes	Yes	Yes	High	Disagree	Disagree	Neutral	Disagree	Disagree	Disagree	Disagree	Agree	Strongly Disagree	Agree	Disagree	Disagree	Disagree	Disagree
	308	Private	23	Male	Malay	Single	RM4,850 - RM5,879	Every day	Unsure	No	High	Other	Yes	Yes	Yes	Yes	Yes	Unsure	Unsure	Yes	Unsure	Yes	Yes	Yes	Yes	No	Yes	Yes	No	Yes	No	No	No	Yes	High	Disagree	Neutral	Disagree	Agree	Neutral	Strongly Disagree	Neutral	Strongly Agree	Strongly Disagree	Disagree	Neutral	Agree	Strongly Disagree	Agree
	309	Private	23	Female	Malay	Single	RM8,700 - RM10,959	A few times a week	Without nicotine	No	Low to Moderate	Other	Yes	Yes	Yes	Yes	Yes	Yes	Yes	Yes	No	Yes	Yes	Yes	Yes	Yes	Yes	Yes	No	Yes	No	Yes	Yes	Yes	Moderate	Agree	Neutral	Strongly Disagree	Neutral	Disagree	Neutral	Neutral	Agree	Disagree	Disagree	Neutral	Neutral	Neutral	Agree
	311	Private	23	Male	Malay	Single	RM4,850 - RM5,879	Every day	Less than 10mg	No	High	Other	Yes	Yes	Yes	No	Yes	Unsure	Yes	Yes	Unsure	Yes	Yes	No	No	Yes	Yes	No	Yes	Yes	Yes	Yes	No	No	Moderate	Disagree	Disagree	Disagree	Disagree	Agree	Disagree	Strongly Disagree	Neutral	Disagree	Neutral	Strongly Disagree	Strongly Agree	Strongly Disagree	Agree
	312	Private	24	Male	Malay	Single	RM2,500 - RM3,169	Every day	Unsure	Yes	High	To fit into social groups (friends or colleagues)	Yes	Yes	Yes	Yes	No	No	No	No	Yes	Yes	Yes	Yes	Yes	Yes	Yes	No	Yes	Yes	No	Yes	Yes	Yes	Moderate	Disagree	Disagree	Disagree	Disagree	Disagree	Disagree	Disagree	Disagree	Disagree	Disagree	Disagree	Disagree	Disagree	Disagree
	314	Private	23	Female	Malay	Single	RM3,970 - RM4,849	A few times a month	Unsure	No	Low	To reduce the cost of smoking conventional cigarettes	No	Yes	Yes	Yes	Yes	No	No	Yes	No	No	No	No	No	No	Yes	No	No	No	No	No	No	Yes	Low	Disagree	Disagree	Disagree	Disagree	Strongly Agree	Strongly Disagree	Neutral	Strongly Agree	Strongly Disagree	Strongly Disagree	Neutral	Strongly Disagree	Agree	Strongly Agree
	316	Private	22	Male	Malay	Single	Less than RM2,499	Every day	Less than 10mg	No	Low	Other	Yes	No	Yes	No	No	No	No	No	No	No	Yes	No	Yes	Yes	Yes	No	No	Yes	No	Yes	No	Yes	High	Neutral	Disagree	Disagree	Disagree	Disagree	Strongly Disagree	Disagree	Neutral	Strongly Disagree	Disagree	Disagree	Disagree	Disagree	Neutral
	320	Private	23	Male	Malay	Single	Less than RM2,499	Every day	Between 10mg and 19mg	Yes	Moderate	To reduce smoking conventional cigarettes	Yes	Yes	Yes	Yes	Yes	Unsure	Yes	Yes	Yes	No	No	No	No	Yes	No	No	No	No	Yes	Yes	Yes	No	High	Disagree	Disagree	Disagree	Disagree	Strongly Disagree	Disagree	Disagree	Disagree	Disagree	Disagree	Strongly Disagree	Disagree	Disagree	Strongly Agree
	323	Private	23	Male	Malay	Single	RM10,960 - RM15,039	A few times a week	Less than 10mg	Yes	Low	To stop smoking conventional cigarettes	Yes	Unsure	Yes	Unsure	Unsure	Yes	Unsure	Yes	Yes	Yes	Yes	Yes	Yes	Yes	Yes	Yes	No	Yes	Yes	Yes	No	No	Moderate	Disagree	Disagree	Disagree	Disagree	Disagree	Disagree	Disagree	Disagree	Disagree	Disagree	Neutral	Disagree	Disagree	Disagree
	327	Private	21	Male	Malay	Single	Less than RM2,499	A few times a month	Unsure	No	Low to Moderate	To fit into social groups (friends or colleagues)	Yes	Yes	Yes	No	No	Unsure	Unsure	Yes	No	Yes	No	No	Yes	No	Yes	No	Yes	No	No	Yes	Yes	Yes	Moderate	Agree	Disagree	Neutral	Neutral	Neutral	Neutral	Disagree	Agree	Disagree	Neutral	Neutral	Disagree	Neutral	Agree
	333	Private	23	Male	Malay	Single	RM10,960 - RM15,039	A few times a week	Between 10mg and 19mg	Yes	Low	Other	Yes	Yes	Yes	Yes	No	Unsure	No	Unsure	Yes	No	No	No	No	No	No	No	No	No	No	No	No	No	Moderate	Neutral	Neutral	Neutral	Neutral	Neutral	Neutral	Neutral	Strongly Agree	Strongly Disagree	Neutral	Disagree	Disagree	Disagree	Disagree
	335	Private	24	Female	Malay	Single	RM4,850 - RM5,879	A few times a month	Without nicotine	No	Low	(Desire) To try electronic cigarettes	Yes	Yes	Yes	Yes	No	Yes	Yes	Yes	Yes	No	Yes	No	No	Yes	No	Yes	No	Yes	No	No	Yes	Yes	Moderate	Agree	Disagree	Strongly Disagree	Disagree	Neutral	Disagree	Disagree	Neutral	Disagree	Disagree	Disagree	Agree	Neutral	Agree
	337	Private	21	Female	Chinese	In a relationship	RM10,960 - RM15,039	A few times a month	Without nicotine	No	Low to Moderate	(Desire) To try electronic cigarettes	Yes	Yes	Yes	Yes	No	No	Unsure	Yes	No	No	No	Yes	Yes	Yes	Yes	No	No	Yes	No	Yes	No	No	High	Strongly Agree	Disagree	Neutral	Strongly Agree	Neutral	Strongly Disagree	Agree	Strongly Agree	Disagree	Neutral	Strongly Agree	Strongly Agree	Disagree	Strongly Agree
	338	Private	20	Male	Malay	In a relationship	More than RM15,039	A few times a week	Without nicotine	No	Low	To fit into social groups (friends or colleagues)	Yes	Yes	Yes	Unsure	Unsure	No	Unsure	Yes	Yes	No	Yes	No	No	Yes	Yes	No	No	No	No	No	Yes	Yes	High	Disagree	Disagree	Strongly Disagree	Disagree	Disagree	Strongly Disagree	Strongly Disagree	Disagree	Strongly Disagree	Neutral	Disagree	Disagree	Disagree	Disagree
	339	Private	23	Male	Malay	Single	Less than RM2,499	Every day	Unsure	No	Moderate	(Desire) To try electronic cigarettes	Yes	Yes	Yes	Yes	Unsure	Unsure	Yes	Yes	Yes	No	No	No	No	No	No	No	Yes	No	No	Yes	No	No	High	Disagree	Disagree	Disagree	Disagree	Disagree	Disagree	Disagree	Disagree	Disagree	Disagree	Disagree	Disagree	Agree	Agree
	348	Private	23	Female	Malay	Single	Less than RM2,499	Every day	Without nicotine	Yes	High	(Desire) To try electronic cigarettes	Yes	Yes	Yes	Yes	No	Unsure	No	Yes	Yes	Yes	Yes	Yes	No	Yes	Yes	Yes	Yes	Yes	No	Yes	Yes	Yes	Moderate	Strongly Disagree	Disagree	Disagree	Disagree	Agree	Disagree	Disagree	Strongly Disagree	Strongly Disagree	Strongly Disagree	Strongly Disagree	Neutral	Neutral	Neutral
	351	Private	24	Male	Malay	Single	RM2,500 - RM3,169	Every day	Unsure	Yes	Low	To reduce smoking conventional cigarettes	Yes	No	Yes	Yes	Yes	Unsure	Unsure	Unsure	No	No	Yes	No	No	Yes	Yes	Yes	Yes	Yes	No	No	Yes	No	High	Disagree	Disagree	Disagree	Neutral	Disagree	Disagree	Disagree	Strongly Agree	Disagree	Disagree	Disagree	Neutral	Disagree	Neutral
	352	Private	24	Female	Malay	Single	RM3,970 - RM4,849	Every day	Between 41mg and 60mg	Yes	Low to Moderate	To reduce smoking conventional cigarettes	Yes	Unsure	Yes	Unsure	Unsure	Yes	Yes	Yes	Yes	No	No	No	Yes	Yes	Yes	No	No	No	No	Yes	No	No	High	Disagree	Disagree	Disagree	Neutral	Neutral	Disagree	Disagree	Neutral	Disagree	Disagree	Neutral	Neutral	Neutral	Agree
	353	Private	23	Male	Malay	Single	More than RM15,039	Every day	Less than 10mg	Yes	Low to Moderate	To reduce the cost of smoking conventional cigarettes	Unsure	Unsure	Yes	Unsure	Unsure	Yes	Yes	Yes	Yes	Yes	Yes	No	Yes	Yes	Yes	Yes	Yes	Yes	No	No	No	No	High	Disagree	Strongly Disagree	Neutral	Disagree	Disagree	Strongly Disagree	Disagree	Agree	Strongly Disagree	Strongly Disagree	Strongly Disagree	Strongly Disagree	Neutral	Neutral
	356	Private	23	Female	Malay	Single	RM8,700 - RM10,959	A few times a month	Unsure	No	Low	To feel cool and follow the latest trend	Yes	Yes	Yes	Yes	No	Yes	No	Yes	No	Yes	No	No	Yes	Yes	Yes	Yes	No	Yes	No	Yes	Yes	Yes	Moderate	Strongly Agree	Strongly Disagree	Strongly Disagree	Disagree	Strongly Disagree	Strongly Disagree	Strongly Disagree	Disagree	Strongly Disagree	Strongly Disagree	Neutral	Disagree	Neutral	Agree
	357	Private	24	Male	Malay	In a relationship	Less than RM2,499	Every day	Unsure	Yes	Moderate	To reduce smoking conventional cigarettes	Yes	Yes	No	No	No	Yes	No	Unsure	No	No	Yes	No	No	Yes	Yes	No	Yes	Yes	Yes	Yes	Yes	No	High	Disagree	Disagree	Neutral	Disagree	Neutral	Disagree	Disagree	Neutral	Strongly Disagree	Disagree	Disagree	Disagree	Strongly Disagree	Neutral
	358	Private	20	Male	Malay	In a relationship	Less than RM2,499	Every day	Between 20mg and 40mg	Yes	High	To reduce the cost of smoking conventional cigarettes	Yes	Yes	Yes	Yes	Yes	Yes	Unsure	Yes	Yes	Yes	Yes	Yes	Yes	Yes	Yes	Yes	Yes	Yes	Yes	No	No	Yes	High	Neutral	Strongly Disagree	Strongly Disagree	Disagree	Strongly Disagree	Strongly Disagree	Strongly Disagree	Strongly Agree	Strongly Disagree	Neutral	Neutral	Neutral	Neutral	Agree
	359	Private	21	Male	Malay	Single	Less than RM2,499	A few times a week	Without nicotine	No	Low	(Desire) To try electronic cigarettes	No	No	Yes	Unsure	Unsure	Yes	Yes	Yes	Yes	No	No	No	No	No	No	No	No	No	No	No	No	No	Moderate	Disagree	Strongly Disagree	Strongly Disagree	Strongly Disagree	Strongly Disagree	Strongly Disagree	Strongly Disagree	Neutral	Strongly Disagree	Strongly Disagree	Disagree	Disagree	Strongly Disagree	Disagree
	362	Private	23	Male	Malay	In a relationship	Less than RM2,499	Every day	Between 20mg and 40mg	Yes	High	Other	Yes	Yes	Yes	Unsure	Unsure	Yes	No	No	Unsure	Yes	Yes	Yes	Yes	Yes	Yes	Yes	Yes	Yes	Yes	Yes	No	No	High	Disagree	Disagree	Disagree	Disagree	Disagree	Disagree	Disagree	Disagree	Disagree	Disagree	Disagree	Disagree	Disagree	Disagree
	365	Private	21	Male	Malay	Single	More than RM15,039	Every day	Unsure	Yes	High	To stop smoking conventional cigarettes	Yes	Unsure	Yes	Unsure	Yes	Yes	Unsure	Yes	Unsure	Yes	Yes	No	Yes	Yes	Yes	Yes	No	Yes	Yes	Yes	No	No	Moderate	Agree	Disagree	Strongly Disagree	Neutral	Strongly Disagree	Neutral	Neutral	Agree	Strongly Disagree	Disagree	Neutral	Neutral	Disagree	Agree
	367	Private	23	Male	Malay	In a relationship	Less than RM2,499	Every day	Between 20mg and 40mg	Yes	Moderate	To stop smoking conventional cigarettes	Yes	No	Yes	Yes	Unsure	Yes	Yes	Yes	Yes	Yes	No	No	No	Yes	Yes	No	No	Yes	Yes	No	No	No	High	Disagree	Disagree	Disagree	Disagree	Disagree	Disagree	Disagree	Agree	Strongly Disagree	Strongly Disagree	Disagree	Disagree	Disagree	Agree
	373	Private	23	Male	Malay	Single	Less than RM2,499	Every day	Without nicotine	No	Low	(Desire) To try electronic cigarettes	Yes	Yes	Yes	Yes	No	No	No	Yes	Yes	Yes	No	Yes	Yes	Yes	Yes	No	Yes	Yes	No	Yes	Yes	Yes	Moderate	Agree	Neutral	Disagree	Agree	Agree	Disagree	Disagree	Strongly Agree	Strongly Disagree	Strongly Agree	Disagree	Disagree	Agree	Agree
	376	Private	24	Male	Malay	Single	RM2,500 - RM3,169	Every day	Without nicotine	No	Low to Moderate	(Desire) To try electronic cigarettes	Yes	Yes	Yes	Yes	Yes	Yes	Yes	Yes	Yes	Yes	Yes	Yes	Yes	Yes	Yes	Yes	No	Yes	No	Yes	Yes	Yes	Moderate	Neutral	Strongly Disagree	Strongly Disagree	Strongly Disagree	Strongly Disagree	Strongly Disagree	Strongly Disagree	Neutral	Strongly Disagree	Strongly Disagree	Strongly Disagree	Strongly Disagree	Strongly Disagree	Strongly Disagree
	377	Private	23	Male	Malay	In a relationship	More than RM15,039	Every day	Unsure	Yes	Low to Moderate	Other	Yes	Yes	Yes	Yes	Unsure	Unsure	Yes	Yes	Yes	No	No	No	No	Yes	Yes	No	No	No	Yes	Yes	Yes	No	Low	Neutral	Disagree	Disagree	Disagree	Strongly Disagree	Strongly Disagree	Disagree	Neutral	Strongly Disagree	Disagree	Disagree	Disagree	Disagree	Agree
	378	Private	22	Male	Malay	Single	Less than RM2,499	Every day	Unsure	No	Moderate	(Desire) To try electronic cigarettes	Yes	Yes	Yes	Yes	No	Yes	Yes	Yes	Yes	Yes	No	No	No	Yes	Yes	No	No	Yes	No	Yes	Yes	Yes	High	Disagree	Disagree	Strongly Disagree	Strongly Disagree	Disagree	Strongly Disagree	Strongly Disagree	Disagree	Strongly Disagree	Disagree	Disagree	Strongly Disagree	Strongly Disagree	Disagree
	379	Private	24	Female	Malay	In a relationship	More than RM15,039	Every day	Unsure	Yes	Moderate	To reduce smoking conventional cigarettes	Yes	No	Yes	No	Unsure	Yes	Yes	Yes	Yes	No	No	No	No	No	No	Yes	No	No	No	Yes	Yes	No	Low	Agree	Neutral	Strongly Disagree	Disagree	Neutral	Disagree	Disagree	Strongly Agree	Strongly Disagree	Agree	Strongly Agree	Agree	Disagree	Agree
	382	Private	20	Male	Malay	Single	Less than RM2,499	Every day	Unsure	No	Low	(Desire) To try electronic cigarettes	Yes	Yes	Yes	No	No	Yes	No	Yes	Yes	No	Yes	Yes	Yes	No	Yes	No	Yes	No	No	No	Yes	No	Moderate	Disagree	Neutral	Disagree	Neutral	Disagree	Neutral	Disagree	Agree	Neutral	Disagree	Neutral	Neutral	Neutral	Agree
	383	Private	24	Female	Chinese	Single	RM2,500 - RM3,169	A few times a month	Without nicotine	Yes	Low	To reduce the cost of smoking conventional cigarettes	Yes	Yes	Yes	Yes	Unsure	Unsure	Yes	Yes	Yes	No	No	No	No	No	No	No	No	No	No	No	No	No	Moderate	Disagree	Disagree	Disagree	Disagree	Disagree	Disagree	Disagree	Strongly Agree	Disagree	Disagree	Disagree	Disagree	Disagree	Neutral
	387	Private	24	Male	Malay	Single	RM2,500 - RM3,169	Every day	Without nicotine	Yes	Low	To reduce smoking conventional cigarettes	Yes	Yes	Yes	Yes	Yes	Yes	Unsure	Yes	No	Yes	No	Yes	Yes	Yes	Yes	No	No	Yes	No	No	No	No	Moderate	Agree	Disagree	Disagree	Disagree	Strongly Disagree	Strongly Disagree	Strongly Disagree	Strongly Disagree	Disagree	Disagree	Disagree	Strongly Disagree	Strongly Disagree	Strongly Disagree
	388	Private	25	Female	Indian	In a relationship	RM3,170 - RM3,969	Every day	Between 20mg and 40mg	No	High	(Desire) To try electronic cigarettes	Yes	Yes	Yes	Yes	Yes	Yes	Unsure	Yes	Yes	No	Yes	Yes	Yes	Yes	Yes	Yes	Yes	No	Yes	Yes	Yes	Yes	High	Agree	Strongly Agree	Agree	Neutral	Disagree	Disagree	Disagree	Strongly Disagree	Disagree	Neutral	Agree	Neutral	Disagree	Disagree
	390	Private	22	Male	Malay	Single	RM10,960 - RM15,039	A few times a month	Unsure	No	Low	(Desire) To try electronic cigarettes	Yes	Yes	No	Yes	No	Yes	Unsure	Yes	Yes	No	No	No	No	No	Yes	No	No	No	No	Yes	No	No	Moderate	Disagree	Disagree	Disagree	Neutral	Strongly Disagree	Strongly Disagree	Neutral	Agree	Strongly Disagree	Neutral	Strongly Disagree	Disagree	Neutral	Disagree
	396	Private	25	Male	Malay	Single	Less than RM2,499	Every day	Less than 10mg	Yes	High	To stop smoking conventional cigarettes	Yes	No	Yes	No	No	No	Unsure	No	Unsure	Yes	Yes	Yes	No	Yes	Yes	Yes	No	Yes	No	Yes	Yes	Yes	High	Strongly Disagree	Strongly Disagree	Strongly Disagree	Strongly Disagree	Strongly Disagree	Strongly Disagree	Strongly Disagree	Strongly Disagree	Strongly Disagree	Strongly Disagree	Strongly Disagree	Strongly Disagree	Strongly Disagree	Strongly Disagree
	408	Private	23	Male	Malay	Single	More than RM15,039	Every day	Unsure	Yes	Moderate	To reduce smoking conventional cigarettes	Yes	Unsure	Yes	Unsure	Unsure	Unsure	Unsure	Yes	Yes	Yes	Yes	No	Yes	Yes	Yes	Yes	No	Yes	No	No	No	No	Low	Agree	Agree	Neutral	Disagree	Agree	Disagree	Agree	Agree	Disagree	Disagree	Agree	Agree	Strongly Agree	Strongly Agree
	415	Private	21	Female	Malay	Single	RM4,850 - RM5,879	A few times a week	Unsure	No	Low to Moderate	(Desire) To try electronic cigarettes	No	Yes	Yes	Yes	No	Yes	Yes	Yes	Yes	Yes	No	No	No	No	Yes	No	No	No	No	Yes	No	No	High	Neutral	Disagree	Strongly Disagree	Agree	Disagree	Strongly Disagree	Disagree	Strongly Agree	Strongly Disagree	Agree	Agree	Neutral	Neutral	Neutral
	417	Private	23	Male	Malay	Single	Less than RM2,499	Every day	Without nicotine	Yes	Low	To stop smoking conventional cigarettes	Yes	Yes	Yes	Yes	Yes	Yes	Unsure	Yes	Unsure	Yes	Yes	Yes	Yes	Yes	Yes	Yes	Yes	Yes	Yes	Yes	Yes	Yes	Moderate	Strongly Agree	Agree	Strongly Agree	Neutral	Neutral	Disagree	Disagree	Agree	Strongly Agree	Agree	Strongly Disagree	Strongly Agree	Strongly Agree	Strongly Agree
	418	Private	23	Male	Malay	Single	RM10,960 - RM15,039	Every day	Unsure	No	Low	To feel cool and follow the latest trend	Yes	Yes	Yes	Yes	Unsure	Unsure	No	Yes	Yes	Yes	Yes	Yes	Yes	No	Yes	Yes	Yes	No	No	Yes	Yes	Yes	Low	Disagree	Disagree	Disagree	Neutral	Disagree	Neutral	Neutral	Strongly Agree	Strongly Disagree	Neutral	Agree	Neutral	Disagree	Disagree
	420	Private	23	Female	Malay	Single	Less than RM2,499	A few times a week	Between 10mg and 19mg	No	Low to Moderate	(Desire) To try electronic cigarettes	Unsure	Yes	Yes	Yes	Yes	Yes	Unsure	Unsure	Unsure	No	No	Yes	No	Yes	No	Yes	No	Yes	No	Yes	Yes	Yes	Low	Disagree	Disagree	Disagree	Disagree	Disagree	Disagree	Disagree	Disagree	Agree	Agree	Agree	Agree	Disagree	Disagree
	421	Private	23	Female	Malay	In a relationship	RM7,110 - RM8,699	Every day	Unsure	No	Moderate	Other	Yes	Yes	Yes	Yes	Yes	Yes	Yes	Yes	Yes	Yes	Yes	No	No	Yes	Yes	No	Yes	Yes	Yes	Yes	Yes	No	Moderate	Neutral	Disagree	Disagree	Disagree	Agree	Disagree	Disagree	Agree	Disagree	Disagree	Strongly Agree	Agree	Agree	Strongly Agree
	435	Private	23	Male	Malay	Single	Less than RM2,499	A few times a month	Less than 10mg	No	Low	(Desire) To try electronic cigarettes	Unsure	Unsure	Yes	Unsure	Unsure	Yes	Unsure	Yes	No	No	No	No	Yes	No	No	No	Yes	Yes	No	Yes	Yes	Yes	High	Disagree	Strongly Disagree	Strongly Disagree	Strongly Disagree	Strongly Disagree	Disagree	Disagree	Disagree	Strongly Disagree	Disagree	Disagree	Strongly Disagree	Strongly Disagree	Strongly Disagree
	439	Private	23	Male	Malay	In a relationship	RM10,960 - RM15,039	Every day	Between 20mg and 40mg	Yes	Moderate	To reduce smoking conventional cigarettes	Yes	No	Yes	Yes	Unsure	Yes	Unsure	Unsure	Unsure	Yes	Yes	Yes	Yes	Yes	Yes	Yes	Yes	Yes	Yes	Yes	Yes	Yes	High	Disagree	Strongly Disagree	Strongly Disagree	Strongly Disagree	Strongly Disagree	Strongly Disagree	Strongly Disagree	Strongly Disagree	Strongly Disagree	Strongly Disagree	Strongly Disagree	Strongly Agree	Strongly Disagree	Disagree
	456	Private	23	Female	Malay	Single	RM3,970 - RM4,849	A few times a month	Between 10mg and 19mg	No	Low	(Desire) To try electronic cigarettes	Unsure	Yes	Yes	Yes	No	No	No	Yes	No	No	No	No	Yes	Yes	Yes	No	No	Yes	Yes	Yes	No	No	Low	Neutral	Disagree	Agree	Neutral	Disagree	Strongly Disagree	Disagree	Agree	Disagree	Neutral	Neutral	Neutral	Strongly Disagree	Agree
	458	Private	23	Female	Malay	In a relationship	RM10,960 - RM15,039	Every day	Unsure	No	Moderate	Other	Yes	No	Yes	Yes	Yes	No	No	Yes	Unsure	Yes	Yes	No	No	No	Yes	No	No	No	Yes	Yes	Yes	No	High	Disagree	Strongly Disagree	Strongly Disagree	Strongly Disagree	Strongly Disagree	Strongly Disagree	Strongly Disagree	Neutral	Strongly Disagree	Disagree	Disagree	Disagree	Neutral	Neutral
	471	Private	22	Male	Malay	Single	RM10,960 - RM15,039	A few times a month	Less than 10mg	No	Low to Moderate	To fit into social groups (friends or colleagues)	Yes	Yes	Yes	Yes	Yes	Yes	Yes	Yes	Yes	Yes	Yes	No	Yes	Yes	Yes	Yes	No	Yes	Yes	Yes	Yes	Yes	Moderate	Neutral	Disagree	Disagree	Disagree	Disagree	Disagree	Disagree	Strongly Agree	Strongly Disagree	Strongly Disagree	Strongly Disagree	Strongly Disagree	Strongly Disagree	Neutral
	479	Private	19	Male	Other	Single	RM10,960 - RM15,039	Every day	Less than 10mg	Yes	Moderate	To reduce smoking conventional cigarettes	Yes	Yes	Yes	Unsure	Unsure	Yes	Unsure	Yes	Unsure	Yes	Yes	Yes	Yes	Yes	Yes	No	No	Yes	No	No	No	Yes	Moderate	Neutral	Neutral	Disagree	Agree	Strongly Agree	Neutral	Agree	Strongly Agree	Strongly Disagree	Agree	Agree	Agree	Agree	Strongly Agree
	486	Private	22	Female	Malay	Single	RM4,850 - RM5,879	Every day	Between 41mg and 60mg	No	Moderate	(Desire) To try electronic cigarettes	Yes	Yes	Yes	Yes	No	No	Unsure	Yes	Yes	Yes	No	No	Yes	Yes	Yes	Yes	No	Yes	No	No	No	No	High	Disagree	Disagree	Disagree	Disagree	Strongly Disagree	Strongly Disagree	Strongly Disagree	Neutral	Strongly Disagree	Neutral	Strongly Disagree	Neutral	Strongly Disagree	Disagree
	497	Private	25	Male	Malay	Single	RM2,500 - RM3,169	Every day	Between 41mg and 60mg	Yes	Low	To reduce smoking conventional cigarettes	Unsure	Yes	Yes	Unsure	Unsure	No	Unsure	Yes	Unsure	Yes	Yes	Yes	Yes	Yes	Yes	No	Yes	Yes	No	Yes	No	No	High	Neutral	Neutral	Neutral	Neutral	Neutral	Neutral	Neutral	Neutral	Neutral	Neutral	Neutral	Neutral	Neutral	Neutral
	505	Private	24	Male	Malay	In a relationship	Less than RM2,499	Every day	Unsure	Yes	High	To stop smoking conventional cigarettes	No	Yes	Yes	Yes	Yes	Yes	Yes	Yes	Unsure	Yes	Yes	Yes	Yes	Yes	Yes	Yes	No	Yes	No	Yes	Yes	Yes	High	Strongly Disagree	Strongly Disagree	Strongly Disagree	Strongly Disagree	Strongly Disagree	Strongly Disagree	Strongly Disagree	Strongly Disagree	Strongly Disagree	Strongly Disagree	Strongly Disagree	Strongly Disagree	Strongly Disagree	Strongly Disagree
	535	Private	23	Male	Malay	Single	Less than RM2,499	A few times a week	Without nicotine	No	Low to Moderate	To use electronic cigarettes in a non-smoking area	Unsure	Unsure	Yes	Unsure	Unsure	Yes	Yes	No	Unsure	No	Yes	No	Yes	Yes	Yes	Yes	Yes	Yes	Yes	Yes	Yes	Yes	Moderate	Neutral	Neutral	Neutral	Neutral	Neutral	Neutral	Neutral	Neutral	Neutral	Neutral	Neutral	Neutral	Strongly Disagree	Strongly Disagree
	539	Private	23	Male	Malay	Single	Less than RM2,499	A few times a week	Without nicotine	Yes	Low	To stop smoking conventional cigarettes	Yes	No	Yes	Unsure	Unsure	Yes	No	Yes	Yes	No	No	No	No	Yes	Yes	No	No	Yes	No	No	No	No	Moderate	Neutral	Disagree	Neutral	Agree	Disagree	Strongly Disagree	Strongly Disagree	Disagree	Strongly Disagree	Strongly Disagree	Neutral	Disagree	Disagree	Disagree
	542	Private	23	Male	Malay	Single	RM7,110 - RM8,699	Every day	Unsure	Yes	High	To reduce smoking conventional cigarettes	Yes	Yes	Yes	No	Unsure	No	Yes	Yes	No	No	Yes	No	No	Yes	Yes	Yes	Yes	Yes	Yes	Yes	Yes	Yes	Moderate	Neutral	Disagree	Strongly Disagree	Neutral	Agree	Strongly Disagree	Agree	Neutral	Strongly Disagree	Neutral	Strongly Agree	Disagree	Neutral	Strongly Agree
	544	Private	23	Female	Malay	Single	Less than RM2,499	A few times a week	Without nicotine	No	Low	(Desire) To try electronic cigarettes	No	Yes	Yes	Yes	No	Yes	Yes	Yes	Yes	No	Yes	Yes	Yes	Yes	Yes	Yes	Yes	Yes	No	Yes	No	No	Low	Neutral	Neutral	Neutral	Neutral	Neutral	Neutral	Neutral	Neutral	Neutral	Neutral	Neutral	Neutral	Neutral	Neutral
	546	Private	24	Male	Malay	Single	RM2,500 - RM3,169	A few times a week	Without nicotine	No	Low	(Desire) To try electronic cigarettes	Yes	Yes	Yes	Yes	Yes	Yes	No	Yes	Yes	No	No	No	No	No	No	No	No	No	No	No	No	No	High	Disagree	Strongly Disagree	Strongly Disagree	Strongly Disagree	Strongly Disagree	Strongly Disagree	Strongly Disagree	Disagree	Strongly Disagree	Strongly Disagree	Strongly Disagree	Strongly Disagree	Strongly Disagree	Strongly Disagree
	549	Private	24	Male	Malay	Single	Less than RM2,499	Every day	Unsure	No	Low to Moderate	To fit into social groups (friends or colleagues)	Yes	Yes	Yes	No	No	Yes	No	Yes	Yes	No	Yes	Yes	Yes	No	Yes	Yes	Yes	Yes	Yes	Yes	Yes	No	Moderate	Agree	Neutral	Strongly Disagree	Strongly Disagree	Strongly Disagree	Strongly Disagree	Strongly Disagree	Neutral	Strongly Disagree	Strongly Disagree	Strongly Disagree	Neutral	Disagree	Disagree
	550	Private	22	Female	Malay	Single	RM5,880 - RM7,109	A few times a week	Unsure	No	Low to Moderate	To fit into social groups (friends or colleagues)	Yes	Yes	Yes	Yes	Yes	Yes	No	Yes	No	Yes	Yes	Yes	Yes	Yes	Yes	Yes	Yes	Yes	Yes	Yes	Yes	Yes	Moderate	Neutral	Disagree	Disagree	Disagree	Neutral	Disagree	Disagree	Agree	Disagree	Agree	Agree	Disagree	Neutral	Neutral
	551	Private	23	Male	Malay	Single	Less than RM2,499	A few times a month	Without nicotine	No	Low	Other	Yes	Yes	Yes	Yes	Yes	Yes	Yes	Yes	No	Yes	Yes	Yes	Yes	Yes	Yes	No	No	Yes	No	No	Yes	No	High	Agree	Disagree	Disagree	Disagree	Disagree	Disagree	Disagree	Disagree	Disagree	Disagree	Disagree	Disagree	Strongly Disagree	Agree
	552	Private	21	Male	Malay	Single	Less than RM2,499	A few times a week	Less than 10mg	No	Moderate	To stop smoking conventional cigarettes	No	Yes	Yes	No	No	Yes	No	Yes	Yes	Yes	Yes	No	Yes	No	Yes	Yes	Yes	Yes	Yes	Yes	Yes	Yes	Moderate	Neutral	Disagree	Disagree	Disagree	Disagree	Disagree	Disagree	Neutral	Strongly Disagree	Neutral	Disagree	Disagree	Disagree	Disagree
	553	Private	22	Male	Malay	Single	Less than RM2,499	Every day	Less than 10mg	No	Moderate	To stop smoking conventional cigarettes	Yes	No	Yes	Unsure	Unsure	Yes	Unsure	No	Yes	Yes	Yes	No	Yes	Yes	Yes	No	Yes	Yes	No	No	No	No	Low	Neutral	Neutral	Neutral	Neutral	Neutral	Neutral	Neutral	Neutral	Neutral	Neutral	Neutral	Neutral	Neutral	Neutral
	555	Private	22	Male	Malay	Single	Less than RM2,499	Every day	Between 10mg and 19mg	No	Moderate	To stop smoking conventional cigarettes	Yes	Yes	Yes	Yes	Unsure	Yes	Yes	Yes	Unsure	Yes	Yes	No	Yes	Yes	No	Yes	No	Yes	Yes	Yes	Yes	Yes	Moderate	Neutral	Neutral	Neutral	Agree	Agree	Agree	Agree	Agree	Agree	Agree	Strongly Agree	Strongly Agree	Disagree	Neutral
	557	Private	25	Male	Malay	In a relationship	More than RM15,039	Every day	Between 10mg and 19mg	No	High	To stop smoking conventional cigarettes	Yes	No	Yes	No	Unsure	Yes	Unsure	No	No	Yes	Yes	No	Yes	Yes	Yes	Yes	Yes	Yes	Yes	Yes	No	No	High	Strongly Disagree	Strongly Disagree	Strongly Disagree	Strongly Disagree	Strongly Disagree	Strongly Disagree	Strongly Disagree	Strongly Disagree	Strongly Disagree	Strongly Disagree	Strongly Disagree	Strongly Disagree	Disagree	Strongly Disagree
	561	Private	23	Male	Malay	Single	Less than RM2,499	Every day	Between 10mg and 19mg	No	High	To reduce smoking conventional cigarettes	Yes	No	Yes	Unsure	No	No	Yes	Yes	Unsure	Yes	Yes	No	Yes	Yes	Yes	Yes	Yes	Yes	Yes	Yes	No	Yes	Low	Agree	Disagree	Strongly Disagree	Disagree	Neutral	Neutral	Strongly Disagree	Agree	Disagree	Agree	Agree	Disagree	Neutral	Agree
	562	Private	21	Male	Chinese	Single	Less than RM2,499	Every day	Less than 10mg	No	High	(Desire) To try electronic cigarettes	Yes	Yes	Yes	Yes	Yes	Yes	Unsure	Yes	Yes	No	No	Yes	Yes	No	No	No	No	Yes	Yes	Yes	Yes	Yes	High	Neutral	Disagree	Disagree	Disagree	Disagree	Disagree	Disagree	Disagree	Disagree	Disagree	Disagree	Disagree	Disagree	Disagree
	565	Private	23	Male	Malay	Single	RM5,880 - RM7,109	Every day	Less than 10mg	Yes	Moderate	To stop smoking conventional cigarettes	Yes	Yes	Yes	Yes	Yes	Yes	Unsure	Unsure	Yes	Yes	Yes	Yes	Yes	No	No	No	Yes	Yes	Yes	Yes	Yes	Yes	High	Disagree	Disagree	Disagree	Disagree	Disagree	Disagree	Disagree	Disagree	Disagree	Disagree	Strongly Disagree	Disagree	Disagree	Disagree
	566	Private	25	Male	Malay	Single	Less than RM2,499	A few times a month	Without nicotine	No	Moderate	To stop smoking conventional cigarettes	Yes	Yes	Yes	Yes	Yes	Yes	Unsure	Yes	Unsure	Yes	Yes	Yes	Yes	Yes	Yes	Yes	No	Yes	Yes	No	Yes	Yes	Low	Disagree	Disagree	Disagree	Disagree	Disagree	Disagree	Disagree	Disagree	Disagree	Disagree	Disagree	Disagree	Agree	Agree
	568	Private	23	Male	Malay	In a relationship	Less than RM2,499	Every day	Between 10mg and 19mg	No	High	To stop smoking conventional cigarettes	Yes	No	Yes	No	Unsure	Unsure	Unsure	Yes	Unsure	Yes	Yes	No	Yes	Yes	Yes	Yes	Yes	Yes	Yes	Yes	No	No	High	Strongly Disagree	Strongly Disagree	Strongly Disagree	Strongly Disagree	Strongly Disagree	Strongly Disagree	Strongly Disagree	Strongly Disagree	Strongly Disagree	Strongly Disagree	Strongly Disagree	Neutral	Strongly Disagree	Strongly Disagree
	576	Private	22	Male	Malay	Single	RM3,970 - RM4,849	A few times a month	Without nicotine	No	Low	(Desire) To try electronic cigarettes	Yes	Yes	Yes	Yes	Yes	Yes	Yes	Yes	Yes	No	No	No	No	No	No	No	No	No	No	No	No	No	Moderate	Disagree	Strongly Disagree	Strongly Disagree	Strongly Disagree	Disagree	Strongly Disagree	Strongly Disagree	Agree	Disagree	Strongly Disagree	Neutral	Disagree	Strongly Disagree	Disagree
	580	Private	23	Male	Indian	Single	RM4,850 - RM5,879	Every day	Less than 10mg	No	Low	To reduce smoking conventional cigarettes	Yes	Yes	Yes	Yes	Unsure	Yes	Yes	Yes	Unsure	No	Yes	No	Yes	Yes	Yes	No	No	Yes	Yes	Yes	Yes	No	Moderate	Disagree	Strongly Disagree	Strongly Disagree	Strongly Disagree	Neutral	Strongly Disagree	Strongly Disagree	Agree	Strongly Disagree	Strongly Disagree	Strongly Disagree	Disagree	Disagree	Neutral
	584	Private	23	Male	Malay	Single	Less than RM2,499	Every day	Unsure	No	Moderate	Other	Yes	No	Yes	Unsure	No	No	Unsure	Yes	Yes	Yes	Yes	Yes	Yes	Yes	Yes	Yes	No	Yes	Yes	Yes	Yes	Yes	Low	Agree	Disagree	Strongly Disagree	Neutral	Strongly Disagree	Strongly Disagree	Disagree	Neutral	Disagree	Agree	Strongly Agree	Agree	Disagree	Strongly Agree
	588	Private	23	Male	Malay	Single	RM2,500 - RM3,169	Every day	Less than 10mg	No	Low to Moderate	To stop smoking conventional cigarettes	Yes	Yes	Yes	Unsure	Yes	Yes	Yes	Yes	Yes	Yes	No	No	Yes	Yes	Yes	Yes	Yes	Yes	Yes	Yes	No	No	Moderate	Disagree	Disagree	Disagree	Disagree	Disagree	Disagree	Disagree	Agree	Disagree	Neutral	Disagree	Disagree	Disagree	Disagree
	591	Private	23	Male	Malay	Single	RM3,970 - RM4,849	Every day	Unsure	No	Moderate	Other	Yes	Yes	Yes	Yes	Yes	Yes	No	Yes	Yes	Yes	Yes	No	Yes	No	Yes	No	No	No	Yes	Yes	No	No	Low	Neutral	Disagree	Neutral	Disagree	Disagree	Neutral	Disagree	Agree	Strongly Disagree	Agree	Neutral	Disagree	Neutral	Agree
	592	Private	20	Female	Malay	Single	Less than RM2,499	A few times a month	Unsure	No	Moderate	Other	No	Yes	Yes	Yes	Yes	Yes	Unsure	Yes	Yes	No	Yes	No	Yes	Yes	Yes	Yes	Yes	Yes	Yes	Yes	Yes	Yes	Moderate	Strongly Disagree	Strongly Disagree	Strongly Disagree	Strongly Disagree	Strongly Disagree	Strongly Disagree	Disagree	Strongly Disagree	Strongly Disagree	Agree	Disagree	Disagree	Strongly Disagree	Strongly Disagree
	598	Private	23	Male	Malay	Single	Less than RM2,499	Every day	Without nicotine	No	Low to Moderate	To stop smoking conventional cigarettes	Unsure	Unsure	Yes	Unsure	Unsure	No	No	No	Unsure	No	No	Yes	Yes	No	Yes	Yes	Yes	Yes	No	No	Yes	No	Moderate	Strongly Disagree	Disagree	Disagree	Strongly Disagree	Disagree	Strongly Disagree	Strongly Disagree	Disagree	Neutral	Disagree	Disagree	Neutral	Disagree	Neutral
	599	Private	24	Male	Malay	Single	RM10,960 - RM15,039	Every day	Unsure	Yes	Moderate	To reduce smoking conventional cigarettes	Yes	No	Yes	No	Yes	Unsure	No	No	Yes	Yes	Yes	Yes	No	Yes	No	Yes	No	Yes	No	Yes	Yes	No	Moderate	Neutral	Disagree	Neutral	Strongly Disagree	Neutral	Neutral	Strongly Disagree	Neutral	Strongly Agree	Agree	Strongly Agree	Strongly Agree	Disagree	Agree
	604	Private	24	Male	Malay	Single	RM3,970 - RM4,849	Every day	Unsure	No	High	To reduce smoking conventional cigarettes	Yes	Unsure	Yes	No	Unsure	Unsure	Unsure	Yes	Yes	No	Yes	No	Yes	Yes	Yes	Yes	No	Yes	Yes	Yes	No	No	Low	Neutral	Disagree	Neutral	Disagree	Neutral	Neutral	Neutral	Neutral	Neutral	Neutral	Agree	Neutral	Disagree	Neutral
	611	Private	23	Male	Malay	Single	Less than RM2,499	Every day	Less than 10mg	No	Low to Moderate	To stop smoking conventional cigarettes	Yes	Yes	Yes	Yes	Yes	Yes	Unsure	Unsure	Unsure	Yes	Yes	Yes	Yes	Yes	Yes	Yes	Yes	Yes	Yes	Yes	Yes	Yes	Low	Strongly Agree	Agree	Agree	Agree	Strongly Agree	Agree	Agree	Agree	Strongly Agree	Agree	Agree	Agree	Agree	Strongly Agree
	612	Private	23	Male	Malay	Single	Less than RM2,499	Every day	Unsure	No	High	To reduce smoking conventional cigarettes	Unsure	Yes	Yes	Yes	Unsure	Yes	Yes	Yes	Yes	No	No	Yes	No	Yes	Yes	No	No	No	No	No	Yes	Yes	Moderate	Neutral	Neutral	Neutral	Neutral	Disagree	Disagree	Disagree	Neutral	Disagree	Agree	Strongly Disagree	Strongly Disagree	Strongly Disagree	Neutral
	613	Private	23	Male	Malay	Single	Less than RM2,499	Every day	Between 10mg and 19mg	Yes	Moderate	To stop smoking conventional cigarettes	Yes	Yes	Yes	Yes	Yes	Yes	Unsure	Unsure	No	Yes	Yes	Yes	Yes	Yes	Yes	Yes	Yes	Yes	No	Yes	Yes	Yes	Moderate	Agree	Neutral	Strongly Disagree	Neutral	Agree	Strongly Disagree	Strongly Disagree	Neutral	Strongly Disagree	Neutral	Agree	Strongly Agree	Agree	Strongly Agree
	614	Private	23	Male	Malay	Single	Less than RM2,499	Every day	Unsure	Yes	Low	To stop smoking conventional cigarettes	Yes	Yes	Yes	Yes	No	No	Unsure	Yes	Yes	Yes	No	Yes	Yes	No	Yes	Yes	Yes	No	No	Yes	No	Yes	High	Disagree	Strongly Disagree	Disagree	Strongly Disagree	Strongly Disagree	Strongly Disagree	Neutral	Strongly Agree	Strongly Disagree	Disagree	Strongly Agree	Disagree	Disagree	Strongly Agree
	615	Private	20	Male	Malay	Single	Less than RM2,499	Every day	Without nicotine	No	Moderate	To stop smoking conventional cigarettes	Yes	No	No	Unsure	Unsure	Unsure	Unsure	Unsure	Unsure	Yes	Yes	Yes	Yes	Yes	No	Yes	Yes	Yes	Yes	Yes	Yes	Yes	Moderate	Neutral	Neutral	Neutral	Neutral	Neutral	Neutral	Neutral	Neutral	Neutral	Neutral	Neutral	Neutral	Neutral	Neutral
	616	Private	24	Male	Malay	Single	More than RM15,039	A few times a month	Unsure	No	Low to Moderate	To fit into social groups (friends or colleagues)	Yes	Unsure	Yes	No	No	Unsure	Yes	Yes	Yes	Yes	Yes	No	Yes	No	Yes	No	Yes	No	Yes	No	Yes	Yes	Low	Agree	Disagree	Strongly Disagree	Disagree	Agree	Strongly Disagree	Disagree	Disagree	Strongly Disagree	Strongly Disagree	Strongly Agree	Disagree	Disagree	Strongly Agree
	617	Private	23	Male	Malay	Single	Less than RM2,499	Every day	Between 41mg and 60mg	Yes	Moderate	To stop smoking conventional cigarettes	Yes	Yes	Yes	Yes	Yes	Yes	Unsure	Unsure	Yes	Yes	Yes	Yes	Yes	Yes	Yes	Yes	Yes	Yes	Yes	Yes	Yes	Yes	High	Neutral	Neutral	Agree	Agree	Agree	Agree	Neutral	Agree	Neutral	Agree	Agree	Agree	Agree	Strongly Agree
	621	Private	22	Male	Malay	Single	RM4,850 - RM5,879	Every day	Less than 10mg	Yes	Low	To stop smoking conventional cigarettes	Yes	No	Yes	Yes	No	Yes	No	Yes	No	Yes	Yes	No	No	Yes	Yes	Yes	Yes	Yes	No	Yes	No	No	High	Disagree	Disagree	Disagree	Disagree	Disagree	Disagree	Disagree	Agree	Strongly Disagree	Strongly Disagree	Strongly Disagree	Agree	Disagree	Neutral
	622	Private	18	Female	Malay	Single	Less than RM2,499	A few times a week	Without nicotine	No	Low to Moderate	To reduce smoking conventional cigarettes	Unsure	Yes	Yes	Yes	Yes	Yes	Yes	Unsure	Yes	Yes	Yes	No	Yes	Yes	No	No	No	No	Yes	Yes	Yes	No	Low	Neutral	Neutral	Neutral	Neutral	Neutral	Neutral	Neutral	Neutral	Neutral	Neutral	Neutral	Neutral	Neutral	Neutral
	626	Private	20	Male	Malay	Single	Less than RM2,499	A few times a week	Less than 10mg	No	Low	(Desire) To try electronic cigarettes	Yes	Yes	Yes	Yes	Yes	Yes	Yes	Yes	Yes	Yes	Yes	Yes	Yes	Yes	Yes	Yes	Yes	Yes	Yes	Yes	Yes	Yes	Low	Disagree	Disagree	Disagree	Disagree	Disagree	Disagree	Disagree	Disagree	Disagree	Disagree	Disagree	Disagree	Disagree	Disagree
	641	Private	19	Male	Malay	Single	RM5,880 - RM7,109	A few times a month	Without nicotine	No	Low	(Desire) To try electronic cigarettes	Yes	No	Yes	No	Unsure	Yes	Unsure	Yes	Yes	Yes	Yes	No	Yes	Yes	Yes	No	No	Yes	No	No	No	No	High	Disagree	Disagree	Disagree	Disagree	Disagree	Disagree	Disagree	Agree	Disagree	Agree	Disagree	Disagree	Disagree	Disagree
	685	Private	19	Male	Malay	Single	RM7,110 - RM8,699	A few times a week	Without nicotine	No	Low	(Desire) To try electronic cigarettes	Yes	Yes	Yes	Unsure	No	Unsure	Yes	Yes	Yes	Yes	Yes	Yes	No	Yes	Yes	No	No	Yes	No	No	Yes	Yes	High	Neutral	Strongly Disagree	Strongly Disagree	Strongly Disagree	Strongly Disagree	Strongly Disagree	Strongly Disagree	Strongly Disagree	Strongly Disagree	Neutral	Neutral	Neutral	Neutral	Neutral
	688	Private	19	Male	Malay	Single	Less than RM2,499	Every day	Without nicotine	Yes	Moderate	To reduce smoking conventional cigarettes	Yes	Yes	Yes	Yes	No	Yes	No	Yes	Yes	No	No	No	No	Yes	Yes	No	Yes	No	No	No	Yes	No	High	Disagree	Disagree	Disagree	Neutral	Neutral	Disagree	Neutral	Neutral	Strongly Disagree	Disagree	Disagree	Disagree	Neutral	Neutral
	691	Private	19	Male	Malay	Single	More than RM15,039	Every day	Between 10mg and 19mg	Yes	Moderate	Other	Yes	Yes	Yes	Yes	Yes	Yes	Unsure	Yes	Yes	Yes	Yes	No	Yes	Yes	Yes	Yes	No	Yes	No	Yes	Yes	Yes	High	Neutral	Neutral	Neutral	Neutral	Neutral	Neutral	Neutral	Neutral	Neutral	Neutral	Neutral	Neutral	Neutral	Neutral
	704	Private	19	Male	Malay	Single	RM5,880 - RM7,109	Every day	Unsure	No	High	To fit into social groups (friends or colleagues)	No	No	Yes	Yes	Yes	Yes	No	Unsure	Unsure	Yes	Yes	Yes	No	No	No	Yes	Yes	No	Yes	Yes	Yes	No	High	Disagree	Disagree	Disagree	Strongly Disagree	Disagree	Disagree	Disagree	Disagree	Disagree	Disagree	Disagree	Disagree	Disagree	Disagree
	710	Private	22	Male	Malay	Single	RM2,500 - RM3,169	Every day	Unsure	Yes	Moderate	To stop smoking conventional cigarettes	Yes	Yes	Yes	Unsure	Unsure	Yes	Unsure	Yes	No	Yes	Yes	Yes	Yes	Yes	Yes	Yes	Yes	Yes	Yes	Yes	Yes	No	Low	Agree	Neutral	Neutral	Neutral	Strongly Agree	Strongly Agree	Agree	Neutral	Neutral	Neutral	Agree	Agree	Strongly Agree	Strongly Agree
	712	Private	22	Male	Malay	Single	RM4,850 - RM5,879	Every day	Less than 10mg	Yes	Moderate	To stop smoking conventional cigarettes	Yes	Yes	Yes	Yes	No	No	No	No	No	Yes	Yes	Yes	Yes	Yes	Yes	No	No	Yes	No	Yes	No	No	High	Neutral	Neutral	Strongly Disagree	Strongly Disagree	Strongly Disagree	Strongly Disagree	Strongly Disagree	Disagree	Strongly Disagree	Strongly Disagree	Strongly Disagree	Strongly Disagree	Disagree	Strongly Disagree
	734	Private	22	Male	Malay	Single	Less than RM2,499	A few times a week	Without nicotine	Yes	Low to Moderate	To fit into social groups (friends or colleagues)	Unsure	Unsure	Yes	Unsure	Unsure	Yes	Unsure	Unsure	Unsure	No	No	No	No	No	No	No	No	No	No	No	No	No	High	Strongly Disagree	Strongly Disagree	Strongly Disagree	Strongly Disagree	Strongly Disagree	Strongly Disagree	Strongly Disagree	Strongly Disagree	Strongly Disagree	Strongly Disagree	Strongly Disagree	Strongly Disagree	Strongly Disagree	Strongly Disagree
	746	Private	21	Male	Malay	Single	Less than RM2,499	Every day	Unsure	Yes	Moderate	Other	Yes	Yes	Yes	Yes	Yes	Unsure	Yes	Yes	Yes	Yes	Yes	Yes	No	No	Yes	Yes	No	No	Yes	Yes	Yes	Yes	Low	Strongly Agree	Neutral	Agree	Agree	Strongly Agree	Neutral	Neutral	Strongly Agree	Strongly Disagree	Agree	Strongly Agree	Strongly Agree	Strongly Agree	Strongly Agree
	755	Private	19	Female	Malay	Single	Less than RM2,499	A few times a month	Unsure	No	Low	Other	Unsure	No	Yes	No	No	No	No	Yes	No	No	No	Yes	Yes	Yes	Yes	No	No	Yes	No	Yes	No	No	High	Strongly Disagree	Strongly Disagree	Agree	Strongly Agree	Strongly Disagree	Strongly Disagree	Strongly Disagree	Strongly Agree	Strongly Disagree	Strongly Disagree	Strongly Disagree	Strongly Disagree	Strongly Disagree	Agree
	764	Private	24	Male	Malay	Single	Less than RM2,499	Every day	Between 10mg and 19mg	Yes	High	To stop smoking conventional cigarettes	Yes	No	Yes	Yes	Yes	Yes	Unsure	Yes	Unsure	Yes	Yes	Yes	Yes	Yes	Yes	Yes	Yes	Yes	Yes	Yes	Yes	No	Low	Neutral	Disagree	Disagree	Disagree	Agree	Agree	Agree	Agree	Disagree	Disagree	Disagree	Disagree	Neutral	Neutral
	765	Private	21	Male	Other	Single	Less than RM2,499	Every day	Between 10mg and 19mg	No	High	Other	Yes	No	Yes	No	Unsure	Yes	Unsure	Yes	Yes	No	No	No	No	No	Yes	No	Yes	No	No	Yes	Yes	Yes	High	Neutral	Disagree	Disagree	Disagree	Neutral	Strongly Disagree	Disagree	Strongly Agree	Disagree	Agree	Disagree	Disagree	Disagree	Neutral
	766	Private	21	Male	Malay	Single	Less than RM2,499	Every day	Between 10mg and 19mg	Yes	High	To reduce smoking conventional cigarettes	Yes	Yes	Yes	No	Unsure	Yes	No	Yes	Unsure	Yes	Yes	No	Yes	Yes	Yes	Yes	Yes	Yes	Yes	Yes	Yes	Yes	High	Disagree	Disagree	Neutral	Disagree	Strongly Disagree	Strongly Disagree	Strongly Disagree	Agree	Strongly Disagree	Strongly Disagree	Strongly Disagree	Strongly Disagree	Disagree	Neutral
	767	Private	22	Male	Malay	In a relationship	RM4,850 - RM5,879	A few times a week	Unsure	Yes	Low to Moderate	To stop smoking conventional cigarettes	Unsure	Yes	Yes	Yes	Unsure	Yes	Yes	Yes	Unsure	No	Yes	No	Yes	Yes	Yes	No	No	Yes	No	No	No	Yes	High	Strongly Disagree	Strongly Disagree	Strongly Disagree	Strongly Disagree	Strongly Disagree	Strongly Disagree	Disagree	Disagree	Strongly Disagree	Neutral	Disagree	Disagree	Disagree	Disagree
	768	Private	21	Male	Malay	Single	Less than RM2,499	Every day	Between 10mg and 19mg	No	Moderate	(Desire) To try electronic cigarettes	Yes	Yes	Yes	No	Unsure	No	Yes	Yes	Yes	No	No	No	No	No	No	No	No	No	Yes	Yes	Yes	Yes	Low	Neutral	Disagree	Disagree	Disagree	Disagree	Disagree	Disagree	Agree	Strongly Disagree	Agree	Neutral	Neutral	Disagree	Agree
	769	Private	25	Male	Other	Married	RM4,850 - RM5,879	Every day	Without nicotine	No	Low	(Desire) To try electronic cigarettes	Yes	No	Yes	No	No	Unsure	Unsure	Unsure	Yes	Yes	No	No	Yes	No	No	No	No	No	No	Yes	Yes	No	Moderate	Disagree	Strongly Disagree	Strongly Disagree	Strongly Disagree	Strongly Disagree	Strongly Disagree	Strongly Disagree	Agree	Strongly Disagree	Strongly Disagree	Neutral	Neutral	Neutral	Agree
	771	Private	22	Male	Malay	Single	Less than RM2,499	Every day	Without nicotine	Yes	High	To reduce smoking conventional cigarettes	Unsure	Yes	Yes	Yes	Yes	Yes	Yes	Unsure	Unsure	Yes	Yes	Yes	Yes	Yes	Yes	Yes	Yes	Yes	Yes	Yes	Yes	Yes	High	Neutral	Agree	Agree	Agree	Neutral	Agree	Agree	Neutral	Agree	Neutral	Agree	Agree	Disagree	Neutral
	772	Private	22	Male	Malay	Single	More than RM15,039	Every day	Between 41mg and 60mg	Yes	Moderate	To stop smoking conventional cigarettes	Yes	Yes	Yes	Yes	Yes	Yes	Unsure	Yes	Unsure	Yes	Yes	Yes	Yes	Yes	Yes	Yes	Yes	Yes	Yes	Yes	Yes	Yes	High	Strongly Agree	Strongly Agree	Strongly Agree	Strongly Agree	Strongly Agree	Strongly Agree	Strongly Agree	Strongly Agree	Strongly Agree	Strongly Agree	Strongly Agree	Strongly Agree	Neutral	Neutral
	773	Private	22	Male	Malay	Single	Less than RM2,499	Every day	Less than 10mg	No	Moderate	(Desire) To try electronic cigarettes	Yes	Yes	Yes	Yes	Yes	Yes	Yes	Yes	Unsure	Yes	Yes	Yes	No	Yes	Yes	No	Yes	Yes	Yes	Yes	Yes	Yes	High	Strongly Disagree	Strongly Disagree	Strongly Disagree	Strongly Disagree	Strongly Disagree	Strongly Disagree	Strongly Disagree	Strongly Disagree	Strongly Disagree	Strongly Disagree	Strongly Disagree	Strongly Disagree	Strongly Disagree	Strongly Disagree
	774	Private	22	Male	Malay	Single	Less than RM2,499	A few times a week	Less than 10mg	No	Low	(Desire) To try electronic cigarettes	Yes	Yes	Yes	Yes	Yes	Yes	No	Yes	Unsure	Yes	Yes	Yes	Yes	Yes	Yes	Yes	Yes	Yes	Yes	Yes	Yes	Yes	Moderate	Disagree	Disagree	Disagree	Disagree	Disagree	Disagree	Disagree	Disagree	Disagree	Disagree	Disagree	Disagree	Disagree	Disagree
	775	Private	22	Male	Malay	Single	Less than RM2,499	A few times a week	Less than 10mg	No	Low	(Desire) To try electronic cigarettes	Yes	Yes	Yes	Yes	Yes	Yes	No	Yes	Unsure	Yes	Yes	Yes	Yes	Yes	Yes	Yes	Yes	Yes	Yes	Yes	Yes	Yes	Moderate	Disagree	Disagree	Disagree	Disagree	Disagree	Disagree	Disagree	Disagree	Disagree	Disagree	Disagree	Disagree	Disagree	Disagree
	776	Private	21	Male	Malay	Single	Less than RM2,499	Every day	Unsure	Yes	Moderate	Other	Yes	Yes	Yes	Yes	Yes	Yes	Yes	Yes	Yes	Yes	No	Yes	No	Yes	Yes	Yes	Yes	Yes	Yes	Yes	Yes	Yes	High	Agree	Strongly Disagree	Strongly Disagree	Neutral	Strongly Disagree	Agree	Neutral	Agree	Strongly Disagree	Agree	Agree	Agree	Agree	Agree
	777	Private	22	Male	Malay	In a relationship	Less than RM2,499	Every day	Unsure	Yes	Low	To use electronic cigarettes in a non-smoking area	Yes	Yes	Yes	Yes	Yes	Yes	Yes	Yes	Yes	Yes	Yes	Yes	Yes	Yes	Yes	Yes	Yes	No	No	No	Yes	No	High	Disagree	Disagree	Disagree	Neutral	Strongly Disagree	Strongly Disagree	Strongly Disagree	Strongly Disagree	Strongly Disagree	Strongly Disagree	Strongly Disagree	Strongly Disagree	Disagree	Neutral
	779	Private	23	Male	Malay	Single	RM3,970 - RM4,849	Every day	Between 10mg and 19mg	Yes	Moderate	To stop smoking conventional cigarettes	Yes	Unsure	Yes	Unsure	Unsure	No	Unsure	Yes	Yes	Yes	No	No	Yes	Yes	Yes	Yes	No	Yes	No	No	No	No	High	Agree	Neutral	Neutral	Neutral	Strongly Agree	Neutral	Disagree	Strongly Agree	Neutral	Agree	Strongly Agree	Neutral	Agree	Strongly Agree
	782	Private	24	Male	Malay	Single	Less than RM2,499	A few times a week	Less than 10mg	Yes	Low to Moderate	To reduce smoking conventional cigarettes	Unsure	Yes	Yes	Yes	Unsure	Yes	Yes	Yes	Yes	No	No	No	No	Yes	Yes	No	Yes	Yes	Yes	Yes	Yes	Yes	High	Disagree	Disagree	Disagree	Disagree	Disagree	Strongly Disagree	Strongly Disagree	Disagree	Strongly Disagree	Strongly Disagree	Strongly Disagree	Strongly Disagree	Disagree	Disagree
	783	Private	22	Male	Malay	Single	Less than RM2,499	Every day	Unsure	No	Moderate	Other	No	Yes	Yes	Yes	Yes	Unsure	No	Yes	Yes	Yes	Yes	Yes	Yes	Yes	Yes	Yes	No	Yes	Yes	Yes	Yes	Yes	Moderate	Disagree	Neutral	Strongly Disagree	Neutral	Strongly Disagree	Strongly Disagree	Strongly Disagree	Disagree	Strongly Disagree	Agree	Disagree	Agree	Disagree	Agree
	784	Private	22	Male	Malay	Single	More than RM15,039	Every day	Less than 10mg	Yes	High	(Desire) To try electronic cigarettes	Yes	Yes	Yes	Yes	Yes	Yes	Unsure	Unsure	Unsure	Yes	No	No	Yes	Yes	Yes	Yes	Yes	Yes	Yes	Yes	Yes	Yes	High	Neutral	Neutral	Strongly Disagree	Agree	Neutral	Neutral	Neutral	Agree	Strongly Disagree	Neutral	Neutral	Agree	Neutral	Neutral
	785	Private	25	Male	Malay	In a relationship	RM8,700 - RM10,959	Every day	Unsure	Yes	Moderate	To stop smoking conventional cigarettes	Yes	Yes	Yes	Yes	No	No	Yes	Yes	Yes	No	No	No	No	No	No	No	No	No	No	No	No	Yes	Moderate	Disagree	Disagree	Strongly Disagree	Disagree	Disagree	Strongly Disagree	Disagree	Agree	Strongly Disagree	Disagree	Neutral	Disagree	Strongly Disagree	Agree
	787	Private	22	Male	Malay	Married	RM4,850 - RM5,879	Every day	Between 20mg and 40mg	Yes	High	To reduce smoking conventional cigarettes	Yes	Yes	Yes	Unsure	Unsure	Yes	Yes	Yes	Yes	Yes	No	No	No	Yes	No	No	Yes	Yes	No	Yes	No	Yes	High	Neutral	Neutral	Strongly Disagree	Strongly Disagree	Strongly Disagree	Strongly Disagree	Strongly Disagree	Strongly Disagree	Strongly Disagree	Strongly Disagree	Strongly Disagree	Strongly Disagree	Strongly Disagree	Strongly Disagree
	789	Private	22	Male	Malay	Single	Less than RM2,499	Every day	Without nicotine	No	Low to Moderate	Other	Unsure	Unsure	No	Unsure	Unsure	Yes	No	No	No	No	No	No	No	No	No	No	No	Yes	No	Yes	No	No	High	Disagree	Strongly Disagree	Strongly Disagree	Strongly Disagree	Strongly Disagree	Strongly Disagree	Strongly Disagree	Neutral	Strongly Disagree	Strongly Disagree	Strongly Disagree	Strongly Disagree	Disagree	Disagree
	790	Private	20	Male	Malay	Single	More than RM15,039	Every day	Unsure	Yes	Moderate	To feel cool and follow the latest trend	Yes	Yes	Yes	Yes	Yes	Yes	No	Unsure	Unsure	No	No	Yes	No	No	No	No	Yes	No	No	No	No	No	High	Disagree	Disagree	Disagree	Disagree	Disagree	Disagree	Disagree	Neutral	Disagree	Disagree	Disagree	Disagree	Neutral	Disagree
	791	Private	20	Male	Malay	Single	More than RM15,039	Every day	Unsure	Yes	High	To fit into social groups (friends or colleagues)	Yes	No	Yes	Unsure	No	Yes	Unsure	Unsure	Unsure	No	Yes	No	Yes	Yes	Yes	Yes	No	Yes	No	Yes	Yes	Yes	Moderate	Agree	Disagree	Strongly Disagree	Strongly Disagree	Strongly Disagree	Strongly Disagree	Strongly Disagree	Disagree	Disagree	Disagree	Neutral	Neutral	Disagree	Strongly Agree
	792	Private	20	Male	Malay	Single	Less than RM2,499	Every day	Less than 10mg	Yes	Moderate	To stop smoking conventional cigarettes	Yes	Yes	Yes	Yes	Yes	Yes	Unsure	Unsure	Unsure	Yes	No	Yes	Yes	Yes	Yes	Yes	Yes	Yes	Yes	Yes	Yes	Yes	High	Agree	Neutral	Agree	Agree	Agree	Agree	Agree	Agree	Agree	Neutral	Agree	Agree	Neutral	Neutral
	793	Private	20	Male	Malay	Single	More than RM15,039	A few times a week	More than 60mg	Yes	Low	To feel cool and follow the latest trend	Yes	No	Yes	Yes	Yes	Yes	Unsure	Yes	Yes	Yes	Yes	No	Yes	No	Yes	No	Yes	No	Yes	No	Yes	No	High	Agree	Strongly Agree	Agree	Strongly Agree	Agree	Strongly Disagree	Agree	Disagree	Disagree	Strongly Disagree	Disagree	Strongly Disagree	Strongly Disagree	Disagree
	794	Private	20	Male	Malay	Single	Less than RM2,499	Every day	Between 20mg and 40mg	No	High	Other	Yes	Unsure	Yes	Unsure	Unsure	Unsure	Yes	Yes	Yes	No	Yes	Yes	Yes	No	No	Yes	Yes	No	No	No	No	Yes	High	Disagree	Disagree	Disagree	Disagree	Disagree	Disagree	Disagree	Disagree	Disagree	Disagree	Disagree	Disagree	Disagree	Disagree
	796	Private	20	Male	Malay	Single	Less than RM2,499	Every day	Less than 10mg	Yes	Moderate	(Desire) To try electronic cigarettes	Yes	No	Yes	No	No	No	No	No	No	No	No	No	No	No	No	No	No	No	No	No	No	No	Low	Agree	Neutral	Agree	Agree	Neutral	Disagree	Neutral	Neutral	Neutral	Neutral	Neutral	Neutral	Neutral	Neutral
	797	Private	20	Male	Malay	Single	Less than RM2,499	Every day	Less than 10mg	Yes	Moderate	To reduce smoking conventional cigarettes	Yes	Unsure	Yes	Yes	Yes	No	Unsure	Unsure	Yes	Yes	Yes	Yes	Yes	Yes	Yes	Yes	Yes	Yes	Yes	Yes	Yes	Yes	Low	Disagree	Disagree	Disagree	Disagree	Neutral	Disagree	Disagree	Disagree	Disagree	Disagree	Disagree	Disagree	Neutral	Disagree
	798	Private	20	Male	Malay	Single	Less than RM2,499	Every day	Less than 10mg	No	Low	(Desire) To try electronic cigarettes	Yes	Yes	Yes	Yes	Yes	No	No	Yes	No	No	No	Yes	Yes	Yes	Yes	No	Yes	Yes	Yes	No	Yes	No	High	Neutral	Disagree	Disagree	Disagree	Strongly Disagree	Strongly Disagree	Strongly Disagree	Strongly Disagree	Strongly Disagree	Strongly Disagree	Strongly Disagree	Strongly Disagree	Disagree	Disagree
	800	Private	20	Male	Malay	Single	Less than RM2,499	Every day	Between 10mg and 19mg	No	Moderate	(Desire) To try electronic cigarettes	Yes	Yes	Yes	Unsure	Unsure	No	Unsure	Unsure	Yes	No	Yes	Yes	Yes	No	Yes	Yes	Yes	Yes	Yes	Yes	Yes	Yes	Moderate	Agree	Neutral	Disagree	Agree	Neutral	Neutral	Agree	Neutral	Disagree	Neutral	Agree	Neutral	Agree	Agree
	802	Private	20	Male	Malay	Single	Less than RM2,499	Every day	Unsure	No	Moderate	(Desire) To try electronic cigarettes	Yes	No	Yes	Yes	Unsure	Yes	No	Yes	Unsure	Yes	No	No	No	No	Yes	No	Yes	Yes	Yes	Yes	Yes	Yes	High	Neutral	Disagree	Disagree	Disagree	Disagree	Neutral	Disagree	Strongly Agree	Neutral	Disagree	Strongly Disagree	Neutral	Strongly Disagree	Agree
	803	Private	20	Male	Malay	Single	RM5,880 - RM7,109	Every day	Between 10mg and 19mg	No	Moderate	(Desire) To try electronic cigarettes	No	Unsure	Yes	No	No	Yes	Yes	Yes	No	Yes	No	No	Yes	Yes	Yes	No	Yes	Yes	Yes	Yes	Yes	Yes	Low	Neutral	Disagree	Strongly Disagree	Disagree	Agree	Disagree	Strongly Disagree	Strongly Agree	Strongly Agree	Agree	Agree	Agree	Agree	Strongly Agree
	804	Private	22	Male	Malay	Single	Less than RM2,499	Every day	Unsure	Yes	Low	To fit into social groups (friends or colleagues)	Yes	Yes	Yes	Yes	Yes	Yes	No	Yes	Unsure	No	Yes	No	Yes	Yes	Yes	No	Yes	Yes	No	Yes	Yes	Yes	High	Strongly Disagree	Strongly Disagree	Strongly Disagree	Strongly Disagree	Strongly Disagree	Strongly Disagree	Strongly Disagree	Strongly Disagree	Strongly Disagree	Strongly Disagree	Strongly Disagree	Strongly Disagree	Strongly Disagree	Strongly Disagree
	805	Private	24	Male	Malay	Single	RM5,880 - RM7,109	Every day	Less than 10mg	Yes	Low to Moderate	To reduce smoking conventional cigarettes	Yes	Unsure	Yes	Unsure	Unsure	No	No	Unsure	Unsure	No	No	No	No	No	Yes	Yes	Yes	No	No	No	Yes	No	High	Disagree	Disagree	Disagree	Disagree	Disagree	Disagree	Disagree	Disagree	Disagree	Disagree	Disagree	Disagree	Neutral	Neutral
	807	Private	21	Male	Malay	Single	Less than RM2,499	Every day	Without nicotine	Yes	Moderate	To stop smoking conventional cigarettes	Yes	Yes	Yes	Unsure	Unsure	Yes	Unsure	Yes	Yes	Yes	Yes	No	No	Yes	No	No	No	Yes	Yes	Yes	Yes	No	High	Disagree	Disagree	Disagree	Strongly Disagree	Disagree	Disagree	Disagree	Disagree	Disagree	Disagree	Disagree	Disagree	Disagree	Disagree
	808	Private	22	Male	Malay	Single	Less than RM2,499	Every day	Unsure	Yes	Moderate	Other	Yes	No	Yes	No	No	Yes	No	No	No	No	No	No	Yes	Yes	Yes	Yes	No	Yes	Yes	Yes	Yes	No	High	Strongly Disagree	Strongly Disagree	Strongly Disagree	Disagree	Strongly Disagree	Strongly Disagree	Strongly Disagree	Neutral	Strongly Disagree	Strongly Disagree	Strongly Disagree	Strongly Disagree	Neutral	Strongly Disagree
	809	Private	20	Male	Malay	Single	Less than RM2,499	Every day	Between 20mg and 40mg	Yes	High	To stop smoking conventional cigarettes	Unsure	Yes	Yes	Yes	Yes	Yes	Unsure	Yes	Yes	Yes	No	Yes	Yes	Yes	Yes	No	Yes	No	Yes	No	No	Yes	High	Disagree	Disagree	Disagree	Disagree	Disagree	Disagree	Disagree	Disagree	Disagree	Strongly Disagree	Strongly Disagree	Strongly Disagree	Strongly Disagree	Strongly Disagree
	810	Private	20	Male	Malay	Single	Less than RM2,499	Every day	Unsure	No	Moderate	Other	Yes	Yes	Yes	Yes	Yes	Yes	Yes	Yes	Yes	Yes	Yes	No	No	Yes	Yes	Yes	Yes	Yes	Yes	Yes	No	No	High	Neutral	Neutral	Strongly Disagree	Strongly Disagree	Strongly Disagree	Strongly Disagree	Strongly Disagree	Neutral	Strongly Disagree	Strongly Disagree	Strongly Disagree	Strongly Disagree	Strongly Disagree	Strongly Disagree
	811	Private	20	Male	Malay	Single	RM5,880 - RM7,109	Every day	Unsure	No	Moderate	Other	Yes	Yes	Yes	No	Unsure	No	No	Yes	No	Yes	Yes	No	Yes	No	Yes	Yes	Yes	Yes	Yes	Yes	Yes	Yes	High	Disagree	Neutral	Disagree	Agree	Neutral	Disagree	Disagree	Neutral	Disagree	Agree	Disagree	Disagree	Neutral	Neutral
	812	Private	21	Male	Malay	Single	Less than RM2,499	Every day	Unsure	Yes	Low to Moderate	To stop smoking conventional cigarettes	Yes	No	Yes	No	No	No	No	No	No	No	Yes	No	Yes	Yes	Yes	Yes	Yes	No	No	Yes	No	No	Low	Disagree	Strongly Disagree	Strongly Disagree	Strongly Disagree	Strongly Disagree	Strongly Disagree	Strongly Disagree	Agree	Disagree	Agree	Agree	Agree	Strongly Disagree	Strongly Disagree
	813	Private	21	Male	Malay	Single	RM5,880 - RM7,109	Every day	Between 10mg and 19mg	Yes	Moderate	To stop smoking conventional cigarettes	Yes	No	Yes	Yes	Yes	Yes	No	Yes	Unsure	Yes	Yes	Yes	No	Yes	Yes	No	Yes	Yes	Yes	No	No	No	High	Disagree	Neutral	Neutral	Strongly Agree	Disagree	Disagree	Disagree	Neutral	Disagree	Disagree	Disagree	Disagree	Strongly Disagree	Strongly Disagree
	814	Private	22	Male	Malay	Single	Less than RM2,499	Every day	Between 41mg and 60mg	Yes	High	(Desire) To try electronic cigarettes	Yes	Yes	Yes	Unsure	Yes	Yes	Unsure	Yes	Yes	Yes	No	No	Yes	Yes	Yes	No	Yes	Yes	Yes	No	Yes	No	High	Disagree	Strongly Disagree	Strongly Disagree	Disagree	Strongly Disagree	Strongly Disagree	Strongly Disagree	Neutral	Strongly Disagree	Strongly Disagree	Strongly Disagree	Disagree	Strongly Disagree	Disagree
	815	Private	25	Male	Malay	Married	RM2,500 - RM3,169	Every day	Between 10mg and 19mg	Yes	Moderate	To stop smoking conventional cigarettes	Yes	Yes	Yes	Yes	Yes	Yes	Unsure	Yes	Yes	No	No	Yes	No	Yes	Yes	Yes	Yes	Yes	Yes	Yes	Yes	Yes	Moderate	Neutral	Neutral	Neutral	Neutral	Neutral	Neutral	Neutral	Neutral	Strongly Disagree	Disagree	Neutral	Disagree	Strongly Disagree	Disagree
	816	Private	23	Male	Malay	Single	Less than RM2,499	Every day	Between 10mg and 19mg	No	High	To feel cool and follow the latest trend	Yes	Yes	Yes	Yes	Yes	Unsure	Unsure	Yes	Yes	No	Yes	No	Yes	Yes	Yes	Yes	No	Yes	No	No	No	No	Moderate	Neutral	Disagree	Neutral	Agree	Strongly Agree	Strongly Disagree	Strongly Disagree	Strongly Disagree	Strongly Disagree	Neutral	Strongly Disagree	Strongly Agree	Strongly Disagree	Strongly Disagree
	817	Private	18	Male	Malay	Single	Less than RM2,499	A few times a month	Unsure	No	Moderate	To stop smoking conventional cigarettes	Yes	Yes	Yes	Yes	Yes	Yes	Unsure	Unsure	Unsure	No	Yes	Yes	Yes	Yes	Yes	Yes	Yes	Yes	Yes	Yes	Yes	Yes	Moderate	Agree	Agree	Neutral	Agree	Agree	Neutral	Agree	Agree	Disagree	Disagree	Agree	Agree	Strongly Agree	Strongly Agree
	818	Private	22	Female	Malay	Single	Less than RM2,499	Every day	Unsure	No	Moderate	To stop smoking conventional cigarettes	Yes	Yes	Yes	Yes	Yes	Yes	Unsure	Yes	Yes	No	No	No	No	No	No	No	No	No	No	No	No	No	Low	Strongly Agree	Strongly Agree	Strongly Disagree	Neutral	Neutral	Strongly Disagree	Strongly Disagree	Strongly Agree	Agree	Agree	Neutral	Agree	Neutral	Neutral
	822	Private	22	Male	Malay	Single	RM8,700 - RM10,959	Every day	Without nicotine	No	High	To stop smoking conventional cigarettes	Unsure	Yes	Unsure	Yes	Yes	No	No	Yes	Yes	No	Yes	Yes	Yes	Yes	Yes	Yes	Yes	Yes	Yes	Yes	Yes	Yes	High	Agree	Strongly Disagree	Strongly Disagree	Strongly Disagree	Strongly Disagree	Strongly Disagree	Strongly Disagree	Neutral	Strongly Disagree	Strongly Disagree	Strongly Disagree	Strongly Disagree	Strongly Disagree	Strongly Disagree
	823	Private	24	Male	Malay	Single	More than RM15,039	Every day	Without nicotine	No	Moderate	To stop smoking conventional cigarettes	Yes	No	Yes	Unsure	Yes	Yes	Yes	Yes	Unsure	Yes	Yes	No	No	Yes	Yes	Yes	No	No	Yes	Yes	No	Yes	High	Strongly Disagree	Strongly Disagree	Disagree	Neutral	Neutral	Disagree	Neutral	Disagree	Neutral	Disagree	Disagree	Neutral	Disagree	Disagree
	824	Private	19	Male	Malay	Single	RM4,850 - RM5,879	A few times a month	Unsure	No	Low to Moderate	To stop smoking conventional cigarettes	No	No	No	No	No	No	No	Yes	No	No	No	No	No	No	No	Yes	No	Yes	No	Yes	No	Yes	High	Disagree	Disagree	Strongly Disagree	Strongly Disagree	Disagree	Strongly Disagree	Disagree	Strongly Disagree	Disagree	Disagree	Strongly Disagree	Neutral	Neutral	Neutral
	825	Private	19	Male	Malay	Single	Less than RM2,499	Every day	Unsure	No	High	To stop smoking conventional cigarettes	Yes	Yes	Yes	Yes	Yes	Yes	Unsure	Yes	Yes	Yes	Yes	Yes	Yes	Yes	Yes	Yes	No	Yes	Yes	No	Yes	Yes	High	Agree	Disagree	Strongly Disagree	Disagree	Neutral	Neutral	Neutral	Neutral	Neutral	Neutral	Neutral	Neutral	Strongly Disagree	Strongly Disagree
	826	Private	20	Male	Malay	Single	Less than RM2,499	A few times a week	Less than 10mg	No	Moderate	To stop smoking conventional cigarettes	Unsure	Unsure	Yes	No	Unsure	Unsure	Yes	Yes	Yes	No	No	No	Yes	Yes	Yes	No	Yes	Yes	No	Yes	No	Yes	High	Disagree	Disagree	Disagree	Disagree	Disagree	Disagree	Disagree	Agree	Strongly Disagree	Disagree	Disagree	Disagree	Disagree	Disagree
	827	Private	20	Male	Malay	Single	Less than RM2,499	A few times a week	Without nicotine	No	Moderate	To stop smoking conventional cigarettes	No	Yes	Unsure	Yes	Yes	Unsure	Yes	Yes	Unsure	Yes	Yes	No	Yes	Yes	No	Yes	No	Yes	Yes	Yes	Yes	No	High	Neutral	Neutral	Neutral	Neutral	Neutral	Neutral	Neutral	Neutral	Neutral	Neutral	Neutral	Neutral	Neutral	Neutral
	828	Private	21	Male	Malay	Single	RM4,850 - RM5,879	Every day	Unsure	No	Low	(Desire) To try electronic cigarettes	Yes	Yes	Yes	Yes	No	Yes	No	No	Unsure	Yes	No	Yes	Yes	Yes	Yes	No	No	Yes	No	Yes	Yes	No	High	Disagree	Disagree	Strongly Disagree	Neutral	Neutral	Disagree	Disagree	Neutral	Disagree	Disagree	Disagree	Disagree	Disagree	Disagree
	829	Private	21	Male	Malay	Single	Less than RM2,499	Every day	Unsure	No	Low to Moderate	To stop smoking conventional cigarettes	Yes	Yes	Yes	Yes	Yes	Yes	No	No	Yes	No	Yes	No	No	No	Yes	No	No	Yes	No	Yes	No	No	High	Strongly Disagree	Strongly Disagree	Strongly Disagree	Strongly Disagree	Strongly Disagree	Strongly Disagree	Strongly Disagree	Disagree	Strongly Disagree	Strongly Disagree	Strongly Disagree	Strongly Disagree	Strongly Disagree	Strongly Disagree
	830	Private	22	Male	Malay	Single	Less than RM2,499	Every day	Unsure	No	Low	To reduce smoking conventional cigarettes	Yes	Yes	Yes	No	No	Yes	Unsure	Yes	Yes	Yes	No	Yes	Yes	Yes	Yes	No	No	Yes	Yes	Yes	No	No	High	Neutral	Strongly Disagree	Strongly Disagree	Strongly Disagree	Strongly Disagree	Strongly Disagree	Strongly Disagree	Neutral	Strongly Disagree	Strongly Disagree	Strongly Disagree	Neutral	Strongly Disagree	Strongly Disagree
	831	Private	24	Male	Malay	In a relationship	Less than RM2,499	A few times a week	Without nicotine	No	Moderate	To stop smoking conventional cigarettes	Yes	Yes	Yes	Yes	Yes	Yes	Unsure	Unsure	No	Yes	Yes	Yes	No	Yes	Yes	Yes	Yes	Yes	Yes	Yes	Yes	Yes	Moderate	Agree	Neutral	Agree	Agree	Neutral	Agree	Neutral	Agree	Neutral	Agree	Neutral	Strongly Agree	Agree	Neutral
	832	Private	22	Male	Malay	Married	RM4,850 - RM5,879	Every day	Without nicotine	No	Moderate	To stop smoking conventional cigarettes	Yes	Yes	Yes	No	Unsure	No	Unsure	No	Unsure	No	No	Yes	Yes	Yes	Yes	Yes	Yes	Yes	Yes	Yes	Yes	Yes	High	Disagree	Disagree	Disagree	Disagree	Neutral	Strongly Disagree	Strongly Disagree	Disagree	Disagree	Neutral	Disagree	Neutral	Disagree	Disagree
	835	Public	20	Male	Malay	Single	Less than RM2,499	Every day	Between 20mg and 40mg	No	Low to Moderate	To stop smoking conventional cigarettes	Yes	No	Yes	Unsure	Unsure	Yes	Unsure	Yes	Yes	No	No	Yes	Yes	Yes	Yes	No	No	Yes	No	No	No	No	Moderate	Neutral	Strongly Disagree	Strongly Disagree	Neutral	Disagree	Strongly Disagree	Strongly Disagree	Agree	Strongly Disagree	Neutral	Strongly Disagree	Neutral	Strongly Disagree	Strongly Disagree
	837	Public	20	Male	Malay	Single	Less than RM2,499	Every day	Less than 10mg	Yes	Low	To stop smoking conventional cigarettes	Yes	No	Yes	No	Unsure	No	No	No	Unsure	Yes	Yes	Yes	No	Yes	Yes	No	No	Yes	No	Yes	No	No	Moderate	Neutral	Disagree	Strongly Disagree	Strongly Disagree	Strongly Disagree	Strongly Disagree	Strongly Disagree	Neutral	Strongly Disagree	Strongly Disagree	Disagree	Disagree	Disagree	Neutral
	841	Public	21	Male	Malay	Single	Less than RM2,499	A few times a week	Less than 10mg	No	Low	(Desire) To try electronic cigarettes	Yes	No	Yes	No	No	No	Unsure	Yes	Unsure	No	No	No	No	No	Yes	No	No	No	No	Yes	Yes	No	Low	Neutral	Disagree	Disagree	Neutral	Neutral	Neutral	Disagree	Agree	Disagree	Neutral	Neutral	Neutral	Neutral	Neutral
	842	Public	21	Male	Malay	Single	Less than RM2,499	Every day	Between 20mg and 40mg	Yes	High	To reduce the cost of smoking conventional cigarettes	Yes	Yes	Yes	Yes	Unsure	Yes	Yes	Yes	Unsure	No	Yes	Yes	No	Yes	Yes	No	Yes	No	No	No	No	No	Moderate	Disagree	Neutral	Agree	Neutral	Agree	Agree	Agree	Agree	Agree	Strongly Agree	Strongly Agree	Strongly Agree	Neutral	Neutral
	843	Public	23	Male	Malay	Single	Less than RM2,499	Every day	Unsure	Yes	Moderate	To stop smoking conventional cigarettes	Yes	No	Yes	Yes	No	No	Yes	Yes	Yes	Yes	Yes	Yes	Yes	No	Yes	Yes	Yes	Yes	Yes	Yes	Yes	Yes	Moderate	Neutral	Disagree	Neutral	Agree	Agree	Agree	Neutral	Agree	Neutral	Neutral	Neutral	Agree	Agree	Agree
	844	Public	21	Male	Malay	Single	Less than RM2,499	Every day	Less than 10mg	Yes	Low to Moderate	To stop smoking conventional cigarettes	Yes	Yes	Yes	Yes	No	Yes	Yes	Yes	Yes	No	Yes	Yes	No	Yes	Yes	Yes	Yes	Yes	No	Yes	No	No	High	Neutral	Strongly Disagree	Disagree	Neutral	Disagree	Disagree	Disagree	Agree	Strongly Disagree	Neutral	Agree	Disagree	Neutral	Agree
	846	Public	21	Male	Malay	Single	RM3,170 - RM3,969	A few times a week	Unsure	No	Low	Other	Yes	Yes	Yes	Unsure	Unsure	Yes	Unsure	No	Unsure	No	Yes	No	Yes	Yes	Yes	Yes	No	Yes	No	No	No	No	High	Strongly Disagree	Strongly Disagree	Strongly Disagree	Strongly Disagree	Strongly Disagree	Strongly Disagree	Strongly Disagree	Disagree	Strongly Disagree	Disagree	Strongly Disagree	Strongly Disagree	Strongly Disagree	Strongly Disagree
	847	Public	23	Male	Malay	Single	Less than RM2,499	Every day	Unsure	Yes	Moderate	To reduce smoking conventional cigarettes	Yes	Yes	Yes	No	Unsure	No	Yes	Yes	Unsure	Yes	Yes	No	No	No	Yes	No	Yes	No	Yes	Yes	No	No	Moderate	Disagree	Disagree	Disagree	Disagree	Disagree	Disagree	Disagree	Disagree	Disagree	Disagree	Disagree	Disagree	Strongly Disagree	Agree
	848	Public	25	Male	Malay	In a relationship	RM5,880 - RM7,109	A few times a week	Less than 10mg	No	Low	Other	No	No	Yes	No	Unsure	No	Yes	Yes	Yes	No	Yes	No	Yes	No	Yes	No	Yes	No	Yes	No	Yes	Yes	High	Strongly Disagree	Strongly Disagree	Strongly Disagree	Strongly Disagree	Strongly Disagree	Strongly Disagree	Strongly Disagree	Strongly Disagree	Strongly Disagree	Strongly Disagree	Strongly Disagree	Strongly Disagree	Strongly Disagree	Strongly Disagree
	849	Public	20	Male	Malay	Single	Less than RM2,499	Every day	Less than 10mg	No	Low	To feel cool and follow the latest trend	No	Yes	Yes	Yes	Yes	Unsure	Unsure	No	Unsure	Yes	Yes	No	Yes	Yes	Yes	Yes	Yes	Yes	No	Yes	Yes	No	High	Neutral	Neutral	Neutral	Neutral	Strongly Disagree	Strongly Disagree	Neutral	Agree	Strongly Disagree	Neutral	Strongly Disagree	Neutral	Strongly Disagree	Strongly Disagree
	851	Public	23	Male	Malay	Single	RM2,500 - RM3,169	Every day	Without nicotine	Yes	Moderate	To stop smoking conventional cigarettes	Unsure	No	Yes	Yes	Unsure	Yes	Unsure	Unsure	Unsure	No	Yes	No	No	Yes	Yes	Yes	No	Yes	Yes	No	Yes	Yes	Low	Disagree	Neutral	Disagree	Disagree	Disagree	Strongly Disagree	Disagree	Disagree	Strongly Disagree	Strongly Disagree	Strongly Disagree	Strongly Disagree	Strongly Disagree	Strongly Disagree
	852	Public	23	Male	Malay	Single	Less than RM2,499	Every day	Unsure	Yes	Moderate	Other	Yes	Yes	Yes	No	Yes	Yes	Yes	Yes	Unsure	Yes	Yes	Yes	Yes	Yes	Yes	No	Yes	Yes	Yes	Yes	Yes	Yes	High	Disagree	Neutral	Neutral	Disagree	Strongly Disagree	Disagree	Strongly Disagree	Neutral	Strongly Disagree	Disagree	Neutral	Agree	Neutral	Agree
	853	Public	23	Male	Malay	Single	Less than RM2,499	Every day	Unsure	No	Moderate	(Desire) To try electronic cigarettes	Yes	Yes	Yes	Yes	No	Yes	No	No	No	No	Yes	No	No	No	Yes	Yes	Yes	Yes	No	Yes	Yes	Yes	Low	Disagree	Neutral	Disagree	Disagree	Strongly Disagree	Strongly Disagree	Strongly Disagree	Strongly Agree	Strongly Disagree	Neutral	Strongly Disagree	Strongly Disagree	Disagree	Disagree
	854	Public	20	Male	Malay	Single	RM2,500 - RM3,169	Every day	Between 20mg and 40mg	Yes	Moderate	To stop smoking conventional cigarettes	Yes	Yes	Yes	Yes	Unsure	Yes	Yes	Yes	Yes	Yes	Yes	No	No	Yes	Yes	No	No	Yes	Yes	No	Yes	No	Moderate	Neutral	Disagree	Strongly Disagree	Neutral	Neutral	Disagree	Disagree	Neutral	Strongly Disagree	Disagree	Neutral	Neutral	Disagree	Disagree
	855	Public	20	Male	Malay	Single	Less than RM2,499	Every day	Between 20mg and 40mg	Yes	High	To use electronic cigarettes in a non-smoking area	Yes	Yes	Yes	Yes	Unsure	Yes	Yes	Unsure	Yes	Yes	Yes	Yes	Yes	Yes	Yes	Yes	Yes	Yes	Yes	Yes	Yes	Yes	High	Disagree	Disagree	Strongly Disagree	Strongly Disagree	Strongly Disagree	Strongly Disagree	Strongly Disagree	Strongly Disagree	Strongly Disagree	Strongly Disagree	Strongly Disagree	Strongly Disagree	Strongly Disagree	Agree
	856	Public	20	Male	Malay	Single	More than RM15,039	Every day	Between 10mg and 19mg	Yes	Moderate	Other	Yes	Yes	Yes	Yes	Yes	Yes	Unsure	Yes	Yes	Yes	Yes	Yes	Yes	Yes	Yes	Yes	Yes	Yes	Yes	Yes	Yes	Yes	Low	Disagree	Disagree	Disagree	Disagree	Disagree	Disagree	Disagree	Disagree	Disagree	Disagree	Disagree	Disagree	Disagree	Disagree
	857	Public	19	Male	Malay	Single	RM8,700 - RM10,959	A few times a week	Less than 10mg	Yes	Moderate	To stop smoking conventional cigarettes	Yes	Yes	Yes	Yes	Unsure	Yes	Unsure	Yes	Unsure	Yes	No	No	No	Yes	Yes	Yes	No	Yes	No	No	No	No	High	Neutral	Neutral	Neutral	Neutral	Neutral	Neutral	Neutral	Neutral	Neutral	Neutral	Neutral	Neutral	Disagree	Disagree
	858	Public	20	Male	Malay	Single	Less than RM2,499	Every day	Less than 10mg	Yes	High	To stop smoking conventional cigarettes	Yes	Yes	Yes	Yes	Yes	Yes	Unsure	Unsure	Unsure	Yes	Yes	No	No	Yes	No	Yes	Yes	Yes	Yes	Yes	Yes	No	High	Disagree	Disagree	Neutral	Neutral	Disagree	Disagree	Disagree	Neutral	Disagree	Strongly Disagree	Disagree	Neutral	Disagree	Neutral
	859	Public	21	Male	Malay	Single	Less than RM2,499	Every day	Between 20mg and 40mg	Yes	High	To stop smoking conventional cigarettes	Yes	No	Yes	No	No	Yes	No	Yes	Unsure	Yes	Yes	Yes	Yes	Yes	Yes	Yes	Yes	Yes	Yes	Yes	No	Yes	High	Disagree	Disagree	Strongly Disagree	Disagree	Strongly Disagree	Strongly Disagree	Strongly Disagree	Neutral	Strongly Disagree	Neutral	Strongly Disagree	Strongly Disagree	Strongly Disagree	Strongly Disagree
	860	Public	23	Male	Malay	Single	Less than RM2,499	Every day	Less than 10mg	Yes	Moderate	To stop smoking conventional cigarettes	Yes	Yes	Yes	Yes	Yes	Yes	No	Yes	Unsure	Yes	Yes	No	Yes	No	Yes	Yes	No	Yes	Yes	No	Yes	Yes	Moderate	Neutral	Neutral	Disagree	Disagree	Disagree	Disagree	Disagree	Disagree	Disagree	Agree	Disagree	Neutral	Disagree	Neutral
	861	Public	20	Male	Malay	Single	Less than RM2,499	Every day	Less than 10mg	Yes	Moderate	(Desire) To try electronic cigarettes	Yes	Yes	Yes	Yes	Yes	Yes	No	Yes	Yes	Yes	No	Yes	Yes	Yes	Yes	Yes	No	Yes	Yes	No	Yes	Yes	Moderate	Neutral	Neutral	Disagree	Neutral	Neutral	Neutral	Neutral	Agree	Disagree	Neutral	Neutral	Neutral	Neutral	Agree
	863	Public	22	Male	Malay	Single	Less than RM2,499	Every day	Between 20mg and 40mg	Yes	High	To stop smoking conventional cigarettes	Yes	No	Yes	No	No	No	No	No	Unsure	Yes	Yes	Yes	Yes	Yes	Yes	No	Yes	Yes	Yes	No	No	No	Low	Neutral	Neutral	Neutral	Disagree	Disagree	Neutral	Neutral	Neutral	Neutral	Disagree	Neutral	Neutral	Neutral	Neutral
	864	Public	20	Male	Malay	Single	More than RM15,039	A few times a month	Unsure	No	Low to Moderate	To fit into social groups (friends or colleagues)	Unsure	Yes	Yes	Yes	No	Yes	Yes	Yes	Yes	Yes	Yes	Yes	Yes	Yes	Yes	No	Yes	Yes	Yes	Yes	Yes	No	High	Strongly Agree	Neutral	Neutral	Agree	Neutral	Neutral	Neutral	Neutral	Strongly Disagree	Neutral	Agree	Agree	Disagree	Strongly Agree
	865	Public	20	Male	Malay	Single	Less than RM2,499	Every day	Unsure	No	Low to Moderate	Other	Yes	Yes	Yes	No	No	Yes	No	No	Yes	Yes	No	No	No	Yes	Yes	No	No	Yes	Yes	Yes	No	Yes	Moderate	Disagree	Disagree	Disagree	Disagree	Neutral	Disagree	Disagree	Disagree	Disagree	Disagree	Disagree	Disagree	Disagree	Neutral
	866	Public	20	Male	Malay	Single	Less than RM2,499	Every day	Less than 10mg	Yes	High	Other	Yes	Unsure	Yes	Unsure	Yes	Yes	Unsure	Unsure	Unsure	Yes	Yes	Yes	Yes	Yes	Yes	Yes	Yes	Yes	Yes	Yes	Yes	Yes	High	Agree	Neutral	Neutral	Neutral	Neutral	Neutral	Neutral	Neutral	Neutral	Neutral	Neutral	Neutral	Neutral	Neutral
	868	Public	21	Male	Malay	Single	RM3,970 - RM4,849	A few times a week	Unsure	Yes	Moderate	(Desire) To try electronic cigarettes	Unsure	No	Yes	Yes	Yes	Yes	Yes	Yes	Yes	No	No	No	No	Yes	No	No	No	No	Yes	No	No	No	Moderate	Neutral	Neutral	Disagree	Neutral	Disagree	Disagree	Disagree	Neutral	Disagree	Neutral	Neutral	Disagree	Disagree	Neutral
	869	Public	21	Male	Malay	Single	Less than RM2,499	Every day	Unsure	Yes	Moderate	To reduce smoking conventional cigarettes	Yes	Yes	Yes	Yes	Yes	Yes	Unsure	Yes	Yes	Yes	Yes	Yes	No	Yes	Yes	No	No	No	No	No	Yes	Yes	Moderate	Neutral	Neutral	Neutral	Neutral	Neutral	Neutral	Neutral	Neutral	Neutral	Neutral	Neutral	Neutral	Neutral	Neutral
	874	Public	21	Male	Malay	Single	Less than RM2,499	Every day	Less than 10mg	Yes	Moderate	To reduce smoking conventional cigarettes	Yes	Yes	Yes	Yes	Yes	Yes	Unsure	Unsure	Yes	Yes	Yes	Yes	Yes	Yes	Yes	Yes	Yes	Yes	Yes	Yes	Yes	Yes	Moderate	Strongly Disagree	Strongly Disagree	Strongly Disagree	Strongly Disagree	Strongly Disagree	Strongly Disagree	Strongly Disagree	Strongly Disagree	Strongly Disagree	Strongly Disagree	Strongly Disagree	Strongly Disagree	Strongly Disagree	Strongly Disagree
	875	Public	21	Male	Malay	Single	Less than RM2,499	Every day	Less than 10mg	Yes	Moderate	To reduce smoking conventional cigarettes	Yes	Yes	Yes	Yes	Yes	Yes	Unsure	Unsure	Unsure	Yes	Yes	Yes	Yes	Yes	Yes	Yes	Yes	Yes	Yes	Yes	Yes	Yes	High	Disagree	Disagree	Disagree	Disagree	Disagree	Disagree	Disagree	Disagree	Disagree	Disagree	Disagree	Disagree	Disagree	Disagree
	876	Public	23	Male	Malay	Single	RM10,960 - RM15,039	Every day	Between 10mg and 19mg	No	High	(Desire) To try electronic cigarettes	Yes	Yes	Yes	No	No	Yes	No	Yes	No	Yes	Yes	Yes	Yes	Yes	Yes	Yes	Yes	Yes	Yes	Yes	Yes	No	Moderate	Agree	Strongly Disagree	Strongly Disagree	Neutral	Disagree	Disagree	Disagree	Agree	Disagree	Agree	Neutral	Neutral	Disagree	Disagree
	877	Public	21	Male	Malay	Single	RM8,700 - RM10,959	Every day	Between 10mg and 19mg	Yes	High	To stop smoking conventional cigarettes	Yes	Unsure	Yes	Yes	Yes	Yes	Unsure	Yes	Unsure	Yes	Yes	Yes	Yes	Yes	Yes	Yes	Yes	Yes	Yes	Yes	Yes	No	High	Neutral	Neutral	Neutral	Neutral	Neutral	Neutral	Neutral	Neutral	Neutral	Neutral	Disagree	Disagree	Neutral	Disagree
	878	Public	21	Male	Malay	Single	Less than RM2,499	A few times a week	Without nicotine	No	Low to Moderate	(Desire) To try electronic cigarettes	Yes	Yes	Yes	Yes	Yes	Yes	Yes	Yes	Yes	No	Yes	No	No	Yes	No	No	No	No	No	No	No	No	High	Disagree	Disagree	Strongly Disagree	Disagree	Disagree	Disagree	Disagree	Strongly Disagree	Disagree	Disagree	Disagree	Disagree	Disagree	Strongly Disagree
	879	Public	22	Male	Malay	Single	Less than RM2,499	Every day	Less than 10mg	Yes	Moderate	To stop smoking conventional cigarettes	Yes	Yes	Yes	Yes	Yes	Yes	Unsure	Unsure	Unsure	Yes	Yes	Yes	Yes	Yes	Yes	Yes	Yes	Yes	Yes	Yes	Yes	Yes	Low	Neutral	Agree	Agree	Agree	Agree	Neutral	Neutral	Agree	Agree	Strongly Agree	Agree	Agree	Agree	Neutral
	880	Public	22	Male	Malay	Single	Less than RM2,499	Every day	Between 20mg and 40mg	Yes	High	To reduce the cost of smoking conventional cigarettes	Yes	No	Yes	Unsure	Yes	Yes	Unsure	Yes	Unsure	Yes	Yes	Yes	Yes	No	No	No	No	Yes	Yes	Yes	No	No	High	Strongly Disagree	Strongly Disagree	Strongly Disagree	Strongly Disagree	Strongly Disagree	Strongly Disagree	Strongly Disagree	Strongly Agree	Neutral	Neutral	Neutral	Neutral	Strongly Disagree	Strongly Disagree
	881	Public	22	Male	Malay	Single	Less than RM2,499	Every day	Without nicotine	Yes	Low to Moderate	To reduce smoking conventional cigarettes	Yes	Yes	Yes	No	No	Yes	No	Yes	Unsure	Yes	No	No	Yes	Yes	Yes	No	No	Yes	No	Yes	Yes	Yes	Moderate	Neutral	Disagree	Strongly Disagree	Neutral	Strongly Disagree	Strongly Disagree	Strongly Disagree	Agree	Strongly Disagree	Strongly Disagree	Strongly Disagree	Neutral	Strongly Disagree	Strongly Disagree
	882	Public	23	Male	Malay	Single	Less than RM2,499	Every day	More than 60mg	Yes	Moderate	To reduce smoking conventional cigarettes	Yes	Yes	Yes	Yes	Unsure	Yes	Yes	Yes	No	Yes	Yes	No	Yes	No	Yes	Yes	No	Yes	No	Yes	Yes	Yes	High	Disagree	Strongly Disagree	Strongly Disagree	Disagree	Strongly Disagree	Disagree	Strongly Disagree	Strongly Disagree	Strongly Disagree	Disagree	Strongly Disagree	Disagree	Strongly Disagree	Disagree
	883	Public	21	Male	Malay	Single	RM10,960 - RM15,039	Every day	Less than 10mg	Yes	Moderate	(Desire) To try electronic cigarettes	Yes	Yes	Yes	Yes	Yes	Yes	Unsure	Yes	Yes	Yes	Yes	No	No	Yes	Yes	Yes	No	Yes	No	Yes	Yes	No	Low	Neutral	Disagree	Disagree	Disagree	Agree	Neutral	Neutral	Neutral	Disagree	Agree	Agree	Agree	Disagree	Disagree
	884	Public	21	Male	Malay	Single	RM2,500 - RM3,169	Every day	Between 20mg and 40mg	Yes	Low to Moderate	(Desire) To try electronic cigarettes	Yes	Yes	Yes	No	Yes	Yes	Yes	Yes	Yes	Yes	Yes	No	No	Yes	Yes	Yes	No	Yes	Yes	No	No	No	High	Neutral	Disagree	Strongly Disagree	Disagree	Disagree	Strongly Disagree	Disagree	Agree	Neutral	Disagree	Neutral	Disagree	Disagree	Neutral
	885	Public	22	Male	Malay	Single	Less than RM2,499	Every day	Less than 10mg	Yes	Moderate	To stop smoking conventional cigarettes	Yes	Yes	Yes	Yes	Yes	Yes	Unsure	Unsure	Unsure	Yes	Yes	Yes	Yes	Yes	Yes	Yes	Yes	Yes	Yes	Yes	Yes	Yes	Low	Disagree	Disagree	Strongly Disagree	Strongly Disagree	Strongly Disagree	Strongly Disagree	Strongly Disagree	Strongly Disagree	Strongly Disagree	Strongly Disagree	Strongly Disagree	Strongly Disagree	Neutral	Neutral
	886	Public	20	Male	Malay	Single	RM4,850 - RM5,879	Every day	Without nicotine	Yes	Moderate	To stop smoking conventional cigarettes	Yes	Yes	Yes	Yes	Yes	Yes	Yes	Unsure	Yes	Yes	Yes	No	Yes	Yes	Yes	Yes	Yes	No	Yes	No	Yes	Yes	High	Neutral	Neutral	Agree	Neutral	Disagree	Neutral	Disagree	Agree	Neutral	Neutral	Agree	Neutral	Disagree	Disagree
	907	Public	22	Male	Malay	Single	Less than RM2,499	Every day	Between 10mg and 19mg	Yes	High	(Desire) To try electronic cigarettes	Yes	No	Yes	Unsure	No	Yes	Unsure	No	Yes	Yes	Yes	No	Yes	No	No	Yes	Yes	No	No	No	Yes	No	Moderate	Agree	Agree	Disagree	Strongly Disagree	Strongly Disagree	Strongly Disagree	Strongly Disagree	Neutral	Strongly Disagree	Strongly Disagree	Strongly Agree	Agree	Disagree	Agree
	908	Public	22	Female	Malay	In a relationship	Less than RM2,499	Every day	Less than 10mg	No	Low to Moderate	(Desire) To try electronic cigarettes	Yes	Yes	Yes	Yes	Unsure	Unsure	Yes	Yes	Yes	Yes	Yes	Yes	No	Yes	Yes	No	No	Yes	No	Yes	No	No	Low	Neutral	Disagree	Disagree	Disagree	Disagree	Neutral	Disagree	Neutral	Disagree	Disagree	Neutral	Neutral	Neutral	Neutral
	924	Public	22	Male	Malay	Single	RM8,700 - RM10,959	A few times a week	Less than 10mg	No	Low	Other	Yes	Unsure	Yes	Unsure	Unsure	Yes	Unsure	Yes	No	No	No	No	Yes	No	Yes	No	No	Yes	No	Yes	No	No	High	Neutral	Disagree	Disagree	Neutral	Disagree	Disagree	Disagree	Agree	Disagree	Agree	Disagree	Disagree	Agree	Neutral
	925	Public	19	Male	Malay	Single	Less than RM2,499	Every day	Between 20mg and 40mg	Yes	High	To reduce smoking conventional cigarettes	Yes	Unsure	Yes	Yes	Yes	Unsure	Unsure	Unsure	Unsure	Yes	Yes	Yes	Yes	Yes	Yes	Yes	Yes	Yes	Yes	Yes	Yes	Yes	High	Agree	Neutral	Neutral	Agree	Agree	Agree	Agree	Agree	Neutral	Agree	Neutral	Agree	Neutral	Neutral
	926	Public	19	Male	Malay	In a relationship	RM10,960 - RM15,039	Every day	Unsure	No	High	(Desire) To try electronic cigarettes	Yes	Yes	Yes	Yes	Yes	Yes	Unsure	Yes	Yes	No	No	No	Yes	No	Yes	No	No	No	No	Yes	Yes	Yes	High	Strongly Disagree	Strongly Disagree	Strongly Disagree	Strongly Disagree	Strongly Disagree	Strongly Disagree	Strongly Disagree	Disagree	Strongly Disagree	Strongly Disagree	Strongly Disagree	Strongly Disagree	Strongly Disagree	Strongly Disagree
	927	Public	19	Male	Malay	Single	Less than RM2,499	Every day	Without nicotine	No	Moderate	(Desire) To try electronic cigarettes	Yes	Yes	Yes	Yes	Yes	Yes	No	Yes	Yes	Yes	Yes	Yes	Yes	Yes	Yes	Yes	No	Yes	No	Yes	Yes	No	Low	Agree	Agree	Agree	Neutral	Neutral	Disagree	Disagree	Neutral	Strongly Disagree	Disagree	Strongly Agree	Neutral	Disagree	Agree
	933	Public	19	Male	Other	Single	Less than RM2,499	A few times a week	Unsure	No	Moderate	(Desire) To try electronic cigarettes	Yes	Yes	Yes	No	No	Yes	No	Yes	No	No	No	No	No	Yes	Yes	No	No	Yes	No	Yes	No	No	High	Neutral	Disagree	Strongly Disagree	Disagree	Disagree	Strongly Disagree	Strongly Disagree	Neutral	Strongly Disagree	Neutral	Strongly Disagree	Disagree	Neutral	Disagree
	934	Public	19	Male	Malay	Single	Less than RM2,499	A few times a week	Unsure	No	Moderate	(Desire) To try electronic cigarettes	Yes	Yes	Yes	Yes	Unsure	Yes	Yes	Yes	Yes	No	Yes	No	No	Yes	Yes	No	Yes	No	Yes	No	Yes	Yes	Moderate	Disagree	Disagree	Agree	Neutral	Strongly Disagree	Strongly Disagree	Disagree	Neutral	Strongly Disagree	Agree	Disagree	Strongly Disagree	Strongly Disagree	Disagree
	937	Public	21	Male	Malay	Single	Less than RM2,499	Every day	Between 20mg and 40mg	Yes	Low	(Desire) To try electronic cigarettes	No	No	Yes	No	No	Yes	Yes	Yes	Yes	No	No	No	No	No	No	No	No	No	No	Yes	No	No	High	Neutral	Strongly Disagree	Disagree	Disagree	Strongly Disagree	Strongly Disagree	Strongly Disagree	Disagree	Strongly Disagree	Neutral	Strongly Disagree	Disagree	Disagree	Disagree
	940	Public	20	Male	Other	Single	Less than RM2,499	A few times a week	Without nicotine	Yes	Low	To stop smoking conventional cigarettes	Yes	Yes	Yes	No	No	Yes	No	Yes	Yes	No	No	Yes	Yes	Yes	Yes	Yes	Yes	Yes	No	Yes	No	No	Moderate	Disagree	Disagree	Disagree	Disagree	Disagree	Disagree	Disagree	Disagree	Disagree	Disagree	Disagree	Disagree	Disagree	Disagree
	941	Public	19	Male	Malay	Single	RM8,700 - RM10,959	Every day	Less than 10mg	Yes	High	To fit into social groups (friends or colleagues)	Yes	Yes	Yes	Unsure	Yes	Yes	Yes	Yes	Yes	Yes	Yes	Yes	No	Yes	Yes	Yes	Yes	Yes	Yes	Yes	Yes	Yes	Moderate	Strongly Disagree	Strongly Disagree	Strongly Disagree	Strongly Disagree	Strongly Disagree	Strongly Disagree	Strongly Disagree	Strongly Disagree	Strongly Disagree	Strongly Disagree	Strongly Disagree	Strongly Disagree	Strongly Disagree	Strongly Disagree
	943	Public	22	Male	Other	In a relationship	Less than RM2,499	Every day	Less than 10mg	Yes	Moderate	Other	Yes	No	Yes	No	No	No	Unsure	Unsure	Unsure	No	Yes	No	Yes	Yes	Yes	Yes	Yes	Yes	No	Yes	No	No	High	Strongly Disagree	Strongly Disagree	Strongly Disagree	Strongly Disagree	Strongly Disagree	Strongly Disagree	Strongly Disagree	Strongly Disagree	Strongly Disagree	Strongly Disagree	Strongly Disagree	Strongly Disagree	Disagree	Disagree
	952	Public	20	Male	Malay	Single	More than RM15,039	Every day	Unsure	No	Low to Moderate	To feel cool and follow the latest trend	No	No	Yes	Yes	No	Unsure	Yes	No	No	No	Yes	No	Yes	No	Yes	Yes	Yes	Yes	Yes	Yes	No	No	Low	Agree	Agree	Neutral	Agree	Agree	Agree	Agree	Agree	Agree	Agree	Strongly Agree	Strongly Agree	Neutral	Neutral
	953	Public	20	Male	Malay	Single	Less than RM2,499	Every day	Less than 10mg	Yes	Moderate	To stop smoking conventional cigarettes	Yes	No	Yes	Yes	Unsure	Yes	Unsure	Unsure	Unsure	Yes	Yes	Yes	Yes	Yes	Yes	Yes	Yes	Yes	Yes	Yes	Yes	No	Low	Neutral	Disagree	Neutral	Neutral	Neutral	Neutral	Neutral	Neutral	Neutral	Disagree	Neutral	Neutral	Neutral	Disagree
	954	Public	20	Male	Malay	Single	Less than RM2,499	Every day	Between 20mg and 40mg	Yes	High	To stop smoking conventional cigarettes	Unsure	Yes	Yes	Yes	Yes	Yes	Unsure	Unsure	Unsure	Yes	Yes	Yes	Yes	Yes	Yes	Yes	Yes	Yes	Yes	Yes	No	Yes	High	Neutral	Neutral	Neutral	Neutral	Neutral	Neutral	Neutral	Neutral	Neutral	Neutral	Neutral	Neutral	Strongly Disagree	Strongly Disagree
	955	Public	21	Male	Malay	In a relationship	RM4,850 - RM5,879	Every day	Less than 10mg	Yes	Moderate	To stop smoking conventional cigarettes	No	No	Yes	Unsure	Yes	No	No	No	Yes	No	Yes	No	Yes	Yes	Yes	Yes	No	Yes	Yes	Yes	No	No	Low	Neutral	Disagree	Disagree	Neutral	Neutral	Strongly Disagree	Neutral	Neutral	Strongly Disagree	Neutral	Disagree	Neutral	Disagree	Neutral
	956	Public	20	Male	Malay	Single	Less than RM2,499	Every day	Unsure	No	Low to Moderate	To stop smoking conventional cigarettes	Yes	No	Yes	Unsure	Unsure	Yes	Yes	Yes	Unsure	No	No	No	No	Yes	Yes	No	No	Yes	No	Yes	No	No	Low	Agree	Disagree	Disagree	Neutral	Strongly Disagree	Strongly Disagree	Strongly Disagree	Neutral	Disagree	Disagree	Disagree	Neutral	Strongly Disagree	Strongly Disagree
	958	Public	21	Male	Malay	Single	Less than RM2,499	Every day	Without nicotine	No	Moderate	To stop smoking conventional cigarettes	Unsure	Unsure	Yes	Unsure	Unsure	Unsure	Unsure	Unsure	Unsure	No	No	Yes	Yes	Yes	Yes	Yes	Yes	Yes	No	No	Yes	Yes	Low	Strongly Disagree	Strongly Disagree	Strongly Disagree	Strongly Disagree	Strongly Disagree	Strongly Disagree	Strongly Disagree	Strongly Disagree	Strongly Disagree	Strongly Disagree	Strongly Disagree	Strongly Disagree	Strongly Disagree	Strongly Disagree
	959	Public	22	Male	Malay	Single	Less than RM2,499	Every day	Unsure	No	Low to Moderate	To stop smoking conventional cigarettes	Yes	Yes	Yes	No	No	No	No	No	No	No	No	No	No	No	Yes	Yes	No	Yes	Yes	Yes	No	No	High	Disagree	Disagree	Disagree	Disagree	Disagree	Disagree	Disagree	Strongly Disagree	Strongly Disagree	Disagree	Strongly Disagree	Strongly Disagree	Strongly Disagree	Strongly Disagree
	960	Public	20	Male	Malay	Single	RM2,500 - RM3,169	Every day	Unsure	Yes	Moderate	To reduce smoking conventional cigarettes	Yes	Yes	Yes	No	No	Yes	Unsure	No	No	No	Yes	Yes	No	Yes	Yes	No	Yes	Yes	No	Yes	No	No	Low	Neutral	Neutral	Neutral	Neutral	Neutral	Neutral	Neutral	Neutral	Neutral	Neutral	Neutral	Neutral	Neutral	Neutral
	961	Public	22	Male	Malay	Single	Less than RM2,499	Every day	Unsure	No	Moderate	To stop smoking conventional cigarettes	Yes	Unsure	No	Unsure	No	Yes	Unsure	Unsure	Yes	Yes	Yes	No	Yes	Yes	No	Yes	Yes	Yes	Yes	Yes	Yes	Yes	High	Disagree	Neutral	Neutral	Neutral	Neutral	Neutral	Neutral	Neutral	Neutral	Agree	Agree	Agree	Neutral	Neutral
	962	Public	21	Male	Malay	Single	RM7,110 - RM8,699	A few times a week	Between 10mg and 19mg	No	Low to Moderate	To reduce smoking conventional cigarettes	Yes	Yes	Yes	Yes	Unsure	Yes	Yes	Yes	Yes	No	No	No	No	Yes	Yes	No	No	Yes	No	Yes	No	No	High	Strongly Disagree	Strongly Disagree	Strongly Disagree	Disagree	Strongly Disagree	Strongly Disagree	Strongly Disagree	Strongly Agree	Strongly Disagree	Strongly Disagree	Strongly Disagree	Strongly Disagree	Strongly Disagree	Disagree
	963	Public	19	Male	Malay	Single	RM2,500 - RM3,169	Every day	Between 20mg and 40mg	Yes	Moderate	To reduce smoking conventional cigarettes	Yes	Yes	Yes	Yes	Unsure	Unsure	Yes	Yes	Unsure	Yes	Yes	Yes	No	Yes	Yes	Yes	Yes	Yes	No	Yes	No	No	Moderate	Neutral	Disagree	Neutral	Neutral	Disagree	Neutral	Neutral	Strongly Agree	Neutral	Neutral	Strongly Agree	Neutral	Neutral	Strongly Agree
	964	Public	21	Male	Malay	Single	Less than RM2,499	A few times a week	Less than 10mg	No	Low to Moderate	To reduce smoking conventional cigarettes	Yes	Yes	Yes	Yes	Yes	Yes	No	No	Yes	Yes	No	No	Yes	Yes	Yes	Yes	No	Yes	No	Yes	No	Yes	High	Disagree	Strongly Disagree	Strongly Disagree	Strongly Disagree	Disagree	Neutral	Disagree	Disagree	Strongly Disagree	Disagree	Strongly Disagree	Neutral	Disagree	Disagree
	966	Public	22	Male	Malay	Single	RM2,500 - RM3,169	Every day	Less than 10mg	Yes	Low to Moderate	(Desire) To try electronic cigarettes	Yes	No	Yes	Yes	Yes	Yes	Unsure	Unsure	Yes	Yes	Yes	Yes	Yes	Yes	Yes	Yes	Yes	Yes	Yes	Yes	Yes	Yes	Low	Neutral	Agree	Agree	Agree	Agree	Agree	Agree	Agree	Agree	Agree	Agree	Agree	Agree	Agree
	967	Public	22	Male	Malay	Single	Less than RM2,499	Every day	Between 41mg and 60mg	Yes	Low to Moderate	To reduce smoking conventional cigarettes	Yes	Yes	Yes	No	Yes	Yes	Unsure	Unsure	Unsure	Yes	Yes	Yes	No	Yes	Yes	Yes	No	Yes	Yes	Yes	Yes	No	Low	Neutral	Neutral	Neutral	Neutral	Neutral	Neutral	Neutral	Neutral	Neutral	Neutral	Neutral	Neutral	Neutral	Neutral
	968	Public	24	Male	Malay	Single	RM2,500 - RM3,169	Every day	Between 10mg and 19mg	No	Low to Moderate	To stop smoking conventional cigarettes	Yes	Yes	Yes	Yes	Yes	Yes	Unsure	Yes	No	Yes	Yes	Yes	Yes	Yes	Yes	No	No	Yes	No	Yes	No	No	High	Disagree	Disagree	Strongly Disagree	Disagree	Strongly Disagree	Strongly Disagree	Neutral	Strongly Agree	Strongly Disagree	Neutral	Disagree	Agree	Agree	Agree
	969	Public	22	Male	Malay	Single	RM3,970 - RM4,849	Every day	Less than 10mg	No	High	To stop smoking conventional cigarettes	Yes	No	Yes	Yes	Yes	Unsure	Unsure	Yes	Yes	Yes	Yes	Yes	Yes	Yes	Yes	Yes	Yes	Yes	Yes	Yes	Yes	Yes	Low	Neutral	Neutral	Neutral	Neutral	Neutral	Neutral	Neutral	Neutral	Neutral	Neutral	Neutral	Neutral	Disagree	Agree
	970	Public	22	Male	Malay	Single	Less than RM2,499	Every day	Unsure	Yes	Moderate	To stop smoking conventional cigarettes	Yes	No	Yes	Yes	Unsure	Yes	Unsure	No	Yes	No	Yes	Yes	Yes	Yes	Yes	Yes	Yes	Yes	No	Yes	Yes	No	High	Disagree	Disagree	Strongly Disagree	Strongly Disagree	Disagree	Disagree	Disagree	Disagree	Disagree	Strongly Disagree	Disagree	Disagree	Disagree	Disagree
	972	Public	21	Male	Malay	Single	Less than RM2,499	Every day	Unsure	No	Moderate	To reduce smoking conventional cigarettes	Unsure	Yes	Yes	Yes	Yes	Yes	Unsure	Yes	Yes	Yes	Yes	Yes	Yes	Yes	Yes	Yes	Yes	Yes	No	Yes	No	No	Moderate	Neutral	Disagree	Disagree	Disagree	Disagree	Disagree	Disagree	Agree	Disagree	Neutral	Neutral	Disagree	Disagree	Disagree
	973	Public	20	Male	Malay	Single	Less than RM2,499	Every day	Without nicotine	No	High	To stop smoking conventional cigarettes	Unsure	Yes	Unsure	Yes	Unsure	Yes	Unsure	Yes	Unsure	No	No	No	Yes	Yes	Yes	No	No	Yes	No	No	No	No	High	Strongly Disagree	Strongly Disagree	Strongly Disagree	Strongly Disagree	Strongly Disagree	Strongly Disagree	Strongly Disagree	Strongly Disagree	Strongly Disagree	Strongly Disagree	Strongly Disagree	Strongly Disagree	Strongly Disagree	Strongly Disagree
	974	Public	20	Male	Malay	Single	Less than RM2,499	Every day	Unsure	No	Moderate	To stop smoking conventional cigarettes	Yes	Yes	Yes	Unsure	Unsure	Yes	No	Yes	No	Yes	Yes	Yes	Yes	Yes	Yes	Yes	No	Yes	Yes	Yes	No	Yes	High	Disagree	Strongly Disagree	Strongly Disagree	Neutral	Strongly Disagree	Disagree	Disagree	Agree	Strongly Disagree	Neutral	Neutral	Disagree	Strongly Disagree	Neutral
	975	Public	25	Male	Malay	In a relationship	Less than RM2,499	Every day	Between 10mg and 19mg	No	High	To stop smoking conventional cigarettes	Yes	No	Yes	Yes	No	Yes	No	No	Yes	No	Yes	Yes	No	Yes	Yes	Yes	No	Yes	Yes	Yes	Yes	No	High	Neutral	Disagree	Disagree	Neutral	Agree	Agree	Agree	Strongly Agree	Strongly Disagree	Disagree	Agree	Agree	Neutral	Agree
	976	Public	21	Male	Malay	Single	RM3,970 - RM4,849	Every day	Without nicotine	No	Moderate	To stop smoking conventional cigarettes	Yes	Yes	Yes	Yes	Yes	Yes	No	Yes	Unsure	Yes	Yes	Yes	Yes	Yes	Yes	Yes	Yes	Yes	No	Yes	No	No	High	Neutral	Neutral	Neutral	Neutral	Neutral	Neutral	Neutral	Neutral	Neutral	Neutral	Neutral	Neutral	Neutral	Neutral
	977	Public	20	Male	Malay	Single	Less than RM2,499	A few times a week	Without nicotine	No	Low	To stop smoking conventional cigarettes	Yes	Yes	Unsure	Unsure	Yes	Unsure	Yes	Yes	Unsure	Yes	Yes	No	No	No	No	No	Yes	Yes	Yes	Yes	Yes	Yes	High	Disagree	Disagree	Disagree	Disagree	Disagree	Disagree	Disagree	Disagree	Disagree	Disagree	Disagree	Disagree	Disagree	Disagree
	980	Public	22	Male	Malay	Single	RM2,500 - RM3,169	Every day	Between 10mg and 19mg	No	Moderate	To stop smoking conventional cigarettes	No	Unsure	Yes	Unsure	Unsure	Yes	Unsure	Unsure	Unsure	No	Yes	No	Yes	Yes	Yes	Yes	Yes	Yes	No	No	No	No	High	Agree	Neutral	Disagree	Neutral	Disagree	Strongly Disagree	Disagree	Neutral	Strongly Disagree	Neutral	Strongly Disagree	Disagree	Disagree	Disagree
	981	Public	22	Male	Malay	Single	Less than RM2,499	Every day	Without nicotine	No	Moderate	(Desire) To try electronic cigarettes	No	No	Yes	Yes	No	Yes	No	Yes	Unsure	Yes	Yes	No	Yes	Yes	Yes	Yes	No	Yes	No	Yes	No	Yes	High	Disagree	Disagree	Disagree	Disagree	Disagree	Disagree	Disagree	Strongly Disagree	Disagree	Disagree	Disagree	Disagree	Disagree	Strongly Disagree
	982	Public	22	Male	Malay	Single	Less than RM2,499	Every day	Between 10mg and 19mg	No	Low	To reduce smoking conventional cigarettes	Yes	Yes	Yes	Yes	Yes	Yes	Unsure	Unsure	Unsure	Yes	Yes	Yes	Yes	Yes	Yes	Yes	No	Yes	No	Yes	No	No	Moderate	Strongly Agree	Disagree	Agree	Disagree	Strongly Disagree	Strongly Disagree	Strongly Disagree	Strongly Agree	Strongly Disagree	Strongly Disagree	Strongly Disagree	Disagree	Neutral	Neutral
	983	Public	20	Male	Malay	Single	Less than RM2,499	Every day	Unsure	No	Moderate	To stop smoking conventional cigarettes	Yes	Yes	Yes	Yes	Yes	Yes	Unsure	Unsure	Unsure	Yes	Yes	Yes	No	Yes	Yes	Yes	Yes	Yes	No	Yes	Yes	Yes	Low	Agree	Neutral	Agree	Neutral	Agree	Neutral	Agree	Strongly Agree	Agree	Strongly Agree	Agree	Agree	Agree	Agree
	984	Public	23	Male	Malay	Single	RM10,960 - RM15,039	Every day	Unsure	No	Low	To stop smoking conventional cigarettes	Yes	Yes	Yes	Unsure	Unsure	Yes	Unsure	Yes	Unsure	No	No	No	Yes	No	Yes	No	Yes	No	No	No	No	Yes	Moderate	Disagree	Disagree	Strongly Disagree	Disagree	Disagree	Strongly Disagree	Strongly Disagree	Neutral	Disagree	Disagree	Disagree	Neutral	Disagree	Disagree
	988	Public	19	Male	Malay	Single	RM8,700 - RM10,959	Every day	Between 10mg and 19mg	Yes	Low	To reduce smoking conventional cigarettes	Yes	Yes	Yes	No	Unsure	Yes	No	Yes	Unsure	No	Yes	No	No	No	No	Yes	Yes	No	No	Yes	No	No	Low	Neutral	Disagree	Disagree	Neutral	Agree	Agree	Neutral	Strongly Agree	Neutral	Neutral	Agree	Neutral	Neutral	Agree
	989	Public	19	Male	Malay	Single	Less than RM2,499	Every day	Between 20mg and 40mg	No	High	To stop smoking conventional cigarettes	Yes	Yes	Yes	No	No	Yes	No	Yes	Yes	Yes	Yes	Yes	No	Yes	Yes	Yes	Yes	Yes	Yes	No	Yes	Yes	Low	Agree	Disagree	Disagree	Disagree	Strongly Disagree	Strongly Disagree	Strongly Disagree	Strongly Agree	Strongly Disagree	Neutral	Neutral	Neutral	Strongly Disagree	Agree
	993	Public	22	Male	Other	In a relationship	Less than RM2,499	Every day	Between 41mg and 60mg	Yes	Low	To reduce smoking conventional cigarettes	Yes	Yes	Yes	Yes	Yes	No	Yes	Yes	Yes	No	No	No	No	Yes	No	No	No	No	No	Yes	Yes	Yes	Moderate	Agree	Disagree	Strongly Disagree	Disagree	Disagree	Disagree	Disagree	Neutral	Strongly Disagree	Strongly Disagree	Disagree	Neutral	Disagree	Disagree
	994	Public	21	Female	Malay	Single	Less than RM2,499	Every day	Unsure	No	Moderate	(Desire) To try electronic cigarettes	Yes	Yes	Yes	Yes	Unsure	Yes	Yes	Yes	Yes	Yes	Yes	No	Yes	Yes	Yes	No	No	Yes	Yes	Yes	No	No	Moderate	Neutral	Disagree	Disagree	Disagree	Disagree	Disagree	Strongly Disagree	Strongly Agree	Strongly Disagree	Strongly Disagree	Disagree	Strongly Disagree	Disagree	Agree
	995	Public	19	Female	Malay	In a relationship	RM8,700 - RM10,959	Every day	Less than 10mg	Yes	High	To stop smoking conventional cigarettes	Yes	Unsure	Yes	Yes	Yes	Unsure	Unsure	Yes	Yes	Yes	Yes	No	No	Yes	Yes	Yes	Yes	Yes	No	Yes	No	No	Moderate	Disagree	Agree	Strongly Disagree	Disagree	Disagree	Disagree	Strongly Disagree	Disagree	Strongly Disagree	Strongly Disagree	Agree	Strongly Disagree	Disagree	Agree
	996	Public	23	Male	Malay	Single	RM2,500 - RM3,169	Every day	Between 20mg and 40mg	Yes	Low to Moderate	To reduce smoking conventional cigarettes	Yes	Yes	Yes	Unsure	Unsure	No	Unsure	Yes	Unsure	Yes	No	Yes	Yes	Yes	Yes	No	Yes	Yes	No	Yes	No	No	Moderate	Neutral	Agree	Strongly Disagree	Neutral	Strongly Disagree	Strongly Disagree	Strongly Disagree	Agree	Strongly Disagree	Disagree	Neutral	Strongly Disagree	Strongly Disagree	Neutral
	997	Public	19	Female	Malay	Single	RM5,880 - RM7,109	Every day	Unsure	No	Low	Other	Yes	Yes	Yes	No	Unsure	Yes	Unsure	Yes	Yes	Yes	No	No	Yes	Yes	Yes	No	No	Yes	No	Yes	No	No	High	Disagree	Disagree	Disagree	Disagree	Agree	Neutral	Neutral	Agree	Disagree	Agree	Disagree	Neutral	Neutral	Disagree
	998	Public	19	Female	Malay	In a relationship	RM4,850 - RM5,879	A few times a month	Without nicotine	Yes	Low	To stop smoking conventional cigarettes	Yes	Yes	Yes	Unsure	Unsure	Unsure	Unsure	Yes	Yes	No	No	No	Yes	Yes	Yes	No	No	Yes	No	Yes	No	No	Moderate	Neutral	Agree	Agree	Strongly Agree	Disagree	Agree	Strongly Agree	Neutral	Strongly Disagree	Strongly Disagree	Neutral	Agree	Strongly Agree	Agree
	1005	Public	22	Male	Malay	Single	Less than RM2,499	Every day	Without nicotine	Yes	Moderate	To stop smoking conventional cigarettes	Yes	Yes	Yes	Unsure	Unsure	Unsure	Unsure	Unsure	Unsure	No	No	Yes	Yes	Yes	Yes	Yes	Yes	Yes	No	No	Yes	Yes	Moderate	Disagree	Disagree	Disagree	Disagree	Disagree	Disagree	Disagree	Strongly Disagree	Disagree	Disagree	Disagree	Disagree	Disagree	Neutral
	1006	Public	23	Female	Malay	Single	Less than RM2,499	Every day	Unsure	No	Moderate	(Desire) To try electronic cigarettes	Yes	Yes	Yes	Yes	Yes	Yes	Yes	Yes	Yes	Yes	Yes	No	Yes	Yes	Yes	No	No	No	No	Yes	No	Yes	Moderate	Strongly Agree	Agree	Disagree	Disagree	Disagree	Neutral	Disagree	Agree	Neutral	Disagree	Strongly Agree	Agree	Agree	Agree
	1007	Public	19	Male	Malay	Single	RM3,970 - RM4,849	Every day	Less than 10mg	Yes	Moderate	To reduce smoking conventional cigarettes	Yes	No	Yes	Unsure	Unsure	Yes	Unsure	Yes	Yes	No	Yes	No	Yes	Yes	Yes	Yes	Yes	Yes	Yes	Yes	Yes	No	High	Strongly Disagree	Agree	Disagree	Agree	Agree	Strongly Disagree	Strongly Disagree	Disagree	Strongly Disagree	Strongly Disagree	Agree	Disagree	Neutral	Strongly Agree
	1009	Public	20	Female	Other	Single	RM4,850 - RM5,879	Every day	Without nicotine	No	High	(Desire) To try electronic cigarettes	Unsure	Yes	Yes	Yes	Unsure	Unsure	Yes	Yes	Yes	Yes	Yes	No	No	No	No	No	No	No	No	Yes	No	No	High	Strongly Disagree	Strongly Disagree	Strongly Disagree	Strongly Disagree	Strongly Disagree	Strongly Disagree	Strongly Disagree	Strongly Disagree	Strongly Disagree	Strongly Disagree	Strongly Disagree	Strongly Disagree	Strongly Disagree	Agree
	1010	Public	19	Male	Malay	Single	More than RM15,039	Every day	Unsure	Yes	Moderate	(Desire) To try electronic cigarettes	Yes	Yes	Yes	Yes	Yes	Unsure	No	Yes	Unsure	No	Yes	No	No	No	Yes	Yes	Yes	No	Yes	Yes	Yes	No	Low	Neutral	Strongly Disagree	Strongly Disagree	Strongly Disagree	Disagree	Strongly Disagree	Strongly Disagree	Neutral	Strongly Disagree	Disagree	Strongly Agree	Neutral	Neutral	Strongly Agree
	1011	Public	21	Male	Other	Single	More than RM15,039	Every day	Between 10mg and 19mg	Yes	High	To reduce smoking conventional cigarettes	No	No	Yes	Yes	Unsure	No	Yes	Yes	Unsure	No	Yes	Yes	Yes	Yes	No	No	Yes	Yes	No	Yes	No	No	High	Neutral	Strongly Disagree	Strongly Disagree	Strongly Disagree	Strongly Disagree	Neutral	Neutral	Neutral	Strongly Disagree	Strongly Disagree	Strongly Disagree	Strongly Disagree	Strongly Disagree	Disagree
	1013	Public	21	Male	Malay	Single	Less than RM2,499	Every day	Unsure	No	Moderate	(Desire) To try electronic cigarettes	Yes	No	Yes	No	No	Yes	Unsure	Yes	Yes	No	No	No	Yes	Yes	Yes	Yes	No	Yes	No	Yes	No	No	Moderate	Neutral	Neutral	Disagree	Disagree	Strongly Disagree	Agree	Agree	Agree	Strongly Disagree	Neutral	Agree	Neutral	Neutral	Agree
	1014	Public	19	Male	Malay	In a relationship	Less than RM2,499	Every day	Less than 10mg	Yes	High	Other	Yes	Yes	Yes	Yes	Yes	Yes	No	Yes	Unsure	No	Yes	No	No	Yes	Yes	No	Yes	Yes	No	Yes	No	No	High	Disagree	Disagree	Agree	Disagree	Disagree	Disagree	Disagree	Agree	Disagree	Disagree	Disagree	Disagree	Disagree	Disagree
	1016	Public	21	Female	Malay	Single	RM3,170 - RM3,969	Every day	Unsure	Yes	Moderate	Other	Yes	Yes	Yes	Yes	Yes	Yes	Yes	Yes	Yes	No	No	No	No	No	No	No	Yes	No	Yes	No	No	No	Moderate	Strongly Disagree	Neutral	Neutral	Neutral	Neutral	Neutral	Neutral	Neutral	Neutral	Neutral	Neutral	Neutral	Neutral	Disagree
	1018	Public	21	Female	Malay	Single	RM2,500 - RM3,169	Every day	Without nicotine	No	Low to Moderate	Other	Yes	Yes	Yes	Yes	Yes	Yes	Yes	Yes	Yes	No	No	No	No	No	No	No	No	No	No	Yes	Yes	No	High	Neutral	Disagree	Disagree	Neutral	Disagree	Disagree	Disagree	Agree	Disagree	Disagree	Agree	Disagree	Neutral	Neutral
	1020	Public	22	Male	Malay	Single	Less than RM2,499	Every day	Unsure	Yes	Moderate	To reduce smoking conventional cigarettes	Yes	Yes	Yes	Yes	Yes	Yes	Yes	Yes	Yes	No	Yes	No	No	Yes	Yes	Yes	Yes	Yes	No	Yes	No	No	Low	Neutral	Disagree	Disagree	Neutral	Neutral	Disagree	Disagree	Agree	Disagree	Disagree	Neutral	Neutral	Neutral	Neutral
	1022	Public	21	Female	Malay	In a relationship	RM10,960 - RM15,039	Every day	Unsure	No	Moderate	Other	Yes	Yes	Yes	Yes	Unsure	Yes	Yes	Yes	Yes	Yes	Yes	No	No	Yes	Yes	No	No	No	No	Yes	Yes	No	Moderate	Neutral	Disagree	Strongly Disagree	Disagree	Agree	Strongly Disagree	Strongly Disagree	Agree	Strongly Disagree	Disagree	Neutral	Neutral	Disagree	Neutral
	1023	Public	19	Male	Malay	Single	Less than RM2,499	Every day	Less than 10mg	Yes	Moderate	To fit into social groups (friends or colleagues)	Yes	Yes	Yes	No	No	Unsure	Yes	Yes	Yes	Yes	Yes	No	Yes	No	Yes	No	No	No	Yes	Yes	Yes	Yes	Moderate	Agree	Disagree	Neutral	Neutral	Strongly Agree	Strongly Agree	Neutral	Agree	Strongly Disagree	Agree	Strongly Agree	Neutral	Strongly Agree	Strongly Agree
	1028	Public	20	Male	Malay	Single	More than RM15,039	Every day	Between 10mg and 19mg	Yes	Moderate	To stop smoking conventional cigarettes	Yes	Yes	Yes	Yes	Yes	Yes	No	Yes	Yes	Yes	Yes	Yes	No	Yes	Yes	Yes	No	Yes	Yes	Yes	Yes	No	High	Agree	Agree	Strongly Disagree	Agree	Neutral	Strongly Disagree	Strongly Disagree	Strongly Agree	Strongly Disagree	Neutral	Neutral	Neutral	Neutral	Agree
	1029	Public	23	Male	Malay	Single	RM4,850 - RM5,879	Every day	Unsure	No	Low to Moderate	To fit into social groups (friends or colleagues)	No	No	No	No	No	Unsure	Yes	No	No	No	No	No	No	No	No	No	No	No	No	Yes	Yes	No	High	Disagree	Disagree	Disagree	Disagree	Disagree	Disagree	Disagree	Disagree	Disagree	Disagree	Disagree	Disagree	Strongly Disagree	Strongly Disagree
	1030	Public	25	Male	Malay	Single	Less than RM2,499	Every day	Between 10mg and 19mg	Yes	Low to Moderate	(Desire) To try electronic cigarettes	Yes	Yes	Yes	Unsure	Unsure	Yes	Unsure	Yes	Unsure	No	Yes	Yes	Yes	No	No	Yes	Yes	No	No	Yes	Yes	Yes	High	Agree	Neutral	Disagree	Neutral	Neutral	Neutral	Agree	Strongly Agree	Disagree	Agree	Agree	Strongly Agree	Strongly Disagree	Agree
	1031	Public	21	Male	Malay	Single	Less than RM2,499	Every day	Between 10mg and 19mg	Yes	Low to Moderate	To reduce the cost of smoking conventional cigarettes	Yes	Unsure	Yes	No	No	Yes	Unsure	Yes	Unsure	Yes	No	Yes	Yes	No	No	Yes	No	No	No	Yes	No	Yes	High	Strongly Agree	Strongly Agree	Neutral	Agree	Neutral	Strongly Agree	Agree	Strongly Agree	Strongly Disagree	Strongly Disagree	Disagree	Neutral	Strongly Disagree	Strongly Agree
	1032	Public	20	Male	Malay	Single	Less than RM2,499	Every day	Between 20mg and 40mg	Yes	Moderate	To feel cool and follow the latest trend	Unsure	Unsure	Yes	Unsure	Unsure	Yes	Unsure	No	Yes	No	No	Yes	Yes	Yes	Yes	Yes	Yes	Yes	Yes	Yes	Yes	Yes	High	Strongly Agree	Agree	Strongly Disagree	Strongly Agree	Neutral	Disagree	Neutral	Agree	Neutral	Neutral	Strongly Agree	Strongly Agree	Agree	Agree
	1035	Public	23	Male	Malay	Single	Less than RM2,499	Every day	Without nicotine	Yes	Moderate	To reduce smoking conventional cigarettes	Yes	Unsure	Yes	Yes	Unsure	Yes	Unsure	Unsure	Unsure	Yes	No	No	No	Yes	No	Yes	No	No	No	No	No	No	High	Strongly Agree	Neutral	Strongly Disagree	Strongly Agree	Strongly Disagree	Strongly Disagree	Agree	Agree	Disagree	Strongly Disagree	Neutral	Agree	Disagree	Strongly Agree
	1036	Public	23	Male	Malay	Single	Less than RM2,499	Every day	Without nicotine	Yes	Low to Moderate	To reduce smoking conventional cigarettes	Unsure	Unsure	Unsure	Unsure	Unsure	Yes	Unsure	No	Yes	No	No	No	No	No	No	No	No	Yes	No	No	No	No	High	Disagree	Neutral	Disagree	Disagree	Disagree	Disagree	Disagree	Disagree	Disagree	Disagree	Disagree	Disagree	Disagree	Disagree
	1037	Public	19	Male	Malay	Single	RM4,850 - RM5,879	Every day	Without nicotine	No	Low to Moderate	To feel cool and follow the latest trend	Unsure	Yes	Unsure	Unsure	Unsure	No	No	No	No	No	No	No	No	No	No	No	Yes	Yes	No	No	Yes	Yes	Low	Disagree	Disagree	Disagree	Strongly Disagree	Neutral	Neutral	Disagree	Neutral	Neutral	Neutral	Disagree	Disagree	Neutral	Disagree
	1038	Public	25	Male	Malay	Single	Less than RM2,499	A few times a month	Less than 10mg	Yes	Moderate	To feel cool and follow the latest trend	Yes	Yes	Yes	Unsure	Unsure	Yes	Unsure	Yes	Yes	Yes	Yes	Yes	Yes	No	No	Yes	Yes	No	No	Yes	Yes	Yes	High	Agree	Disagree	Disagree	Disagree	Disagree	Disagree	Disagree	Disagree	Strongly Disagree	Agree	Neutral	Agree	Agree	Strongly Agree
	1039	Public	23	Male	Malay	Single	Less than RM2,499	A few times a week	Without nicotine	Yes	Low to Moderate	To use electronic cigarettes in a non-smoking area	Yes	Yes	Yes	Unsure	Unsure	Yes	Unsure	Yes	Yes	No	Yes	Yes	Yes	Yes	No	Yes	Yes	No	No	Yes	Yes	Yes	High	Neutral	Neutral	Disagree	Strongly Agree	Neutral	Disagree	Disagree	Disagree	Strongly Disagree	Disagree	Agree	Agree	Agree	Agree
	1040	Public	23	Male	Malay	Single	Less than RM2,499	A few times a week	Without nicotine	Yes	Moderate	To reduce smoking conventional cigarettes	Yes	Yes	Yes	Unsure	Unsure	Yes	Unsure	Yes	Yes	No	Yes	Yes	Yes	Yes	No	Yes	Yes	No	No	Yes	Yes	Yes	High	Strongly Agree	Disagree	Disagree	Strongly Agree	Agree	Agree	Agree	Neutral	Strongly Disagree	Neutral	Agree	Agree	Neutral	Strongly Agree
	1041	Public	23	Male	Chinese	Single	RM2,500 - RM3,169	Every day	Without nicotine	No	Moderate	(Desire) To try electronic cigarettes	Yes	Unsure	Unsure	Unsure	Unsure	Unsure	Yes	Unsure	Unsure	No	No	Yes	Yes	Yes	Yes	Yes	Yes	No	Yes	Yes	Yes	Yes	Low	Disagree	Disagree	Disagree	Disagree	Disagree	Disagree	Neutral	Neutral	Disagree	Disagree	Disagree	Disagree	Strongly Disagree	Disagree
	1042	Public	23	Male	Malay	Single	RM3,970 - RM4,849	Every day	Unsure	Yes	Moderate	To use electronic cigarettes in a non-smoking area	Yes	No	Yes	Unsure	No	Unsure	Yes	Yes	Unsure	No	Yes	No	No	Yes	No	No	Yes	No	No	Yes	No	No	High	Disagree	Strongly Disagree	Strongly Disagree	Strongly Disagree	Strongly Disagree	Strongly Disagree	Strongly Disagree	Neutral	Strongly Disagree	Strongly Disagree	Strongly Disagree	Strongly Disagree	Strongly Disagree	Disagree
	1044	Public	20	Male	Malay	Single	Less than RM2,499	Every day	Unsure	Yes	Moderate	Other	Yes	No	Yes	Yes	Unsure	Yes	Yes	Yes	Yes	No	No	No	No	No	No	No	No	No	No	No	No	No	Low	Neutral	Neutral	Neutral	Neutral	Neutral	Neutral	Neutral	Neutral	Neutral	Neutral	Neutral	Neutral	Neutral	Neutral
	1045	Public	21	Male	Malay	Single	Less than RM2,499	Every day	Unsure	Yes	High	Other	Yes	Yes	Unsure	Yes	Yes	Unsure	No	Yes	No	No	Yes	Yes	Yes	Yes	No	Yes	Yes	No	No	Yes	Yes	No	High	Disagree	Disagree	Disagree	Disagree	Disagree	Disagree	Disagree	Neutral	Disagree	Neutral	Disagree	Disagree	Disagree	Disagree
	1046	Public	22	Male	Malay	Single	Less than RM2,499	Every day	Without nicotine	No	Low	To feel cool and follow the latest trend	Unsure	Yes	Yes	No	Yes	Unsure	Unsure	Yes	Unsure	Yes	Yes	Yes	Yes	Yes	Yes	No	No	Yes	No	No	No	Yes	High	Disagree	Neutral	Strongly Disagree	Neutral	Neutral	Disagree	Strongly Disagree	Neutral	Strongly Disagree	Strongly Disagree	Disagree	Strongly Agree	Strongly Disagree	Disagree
	1047	Public	20	Male	Malay	Single	Less than RM2,499	A few times a week	Unsure	Yes	Moderate	To fit into social groups (friends or colleagues)	Yes	No	Yes	Unsure	Unsure	Yes	Unsure	No	Yes	No	Yes	Yes	Yes	Yes	Yes	No	Yes	Yes	No	Yes	No	Yes	High	Neutral	Disagree	Disagree	Neutral	Strongly Disagree	Neutral	Neutral	Agree	Disagree	Disagree	Agree	Strongly Agree	Disagree	Agree
	1052	Public	23	Male	Malay	Single	Less than RM2,499	Every day	Without nicotine	Yes	Moderate	To reduce the cost of smoking conventional cigarettes	Yes	Yes	Yes	Yes	Yes	Yes	No	Yes	Yes	No	Yes	Yes	Yes	Yes	No	Yes	No	No	No	No	No	Yes	Low	Agree	Neutral	Neutral	Agree	Agree	Strongly Agree	Agree	Strongly Agree	Disagree	Agree	Strongly Agree	Neutral	Strongly Disagree	Strongly Agree
	1055	Public	23	Male	Malay	Single	RM2,500 - RM3,169	Every day	Without nicotine	No	High	(Desire) To try electronic cigarettes	No	Yes	No	Unsure	Unsure	Unsure	Unsure	Unsure	Yes	No	No	Yes	Yes	Yes	Yes	Yes	Yes	Yes	Yes	Yes	Yes	Yes	High	Neutral	Neutral	Neutral	Neutral	Neutral	Neutral	Neutral	Neutral	Neutral	Neutral	Neutral	Neutral	Disagree	Disagree
	1058	Public	20	Male	Malay	Single	Less than RM2,499	A few times a month	Without nicotine	No	Low	To feel cool and follow the latest trend	No	No	Yes	Unsure	Unsure	Yes	No	No	Yes	No	Yes	Yes	Yes	Yes	Yes	Yes	No	Yes	No	Yes	Yes	No	Low	Agree	Neutral	Disagree	Agree	Disagree	Neutral	Disagree	Neutral	Disagree	Disagree	Neutral	Neutral	Agree	Strongly Agree
	1061	Public	23	Male	Malay	Single	Less than RM2,499	Every day	Without nicotine	Yes	Low	To stop smoking conventional cigarettes	Unsure	Yes	Yes	Unsure	Unsure	Yes	Unsure	No	Yes	No	Yes	No	Yes	Yes	Yes	No	No	Yes	No	Yes	Yes	No	Low	Neutral	Neutral	Disagree	Agree	Agree	Strongly Agree	Agree	Strongly Agree	Strongly Disagree	Strongly Disagree	Agree	Agree	Agree	Strongly Agree
	1062	Public	20	Male	Malay	Single	Less than RM2,499	Every day	Unsure	No	Moderate	Other	Yes	No	Yes	Yes	Yes	Yes	No	Yes	No	Yes	Yes	No	Yes	No	Yes	No	No	Yes	No	Yes	Yes	No	Moderate	Disagree	Disagree	Strongly Disagree	Disagree	Neutral	Strongly Disagree	Strongly Disagree	Neutral	Strongly Disagree	Strongly Disagree	Strongly Disagree	Strongly Disagree	Strongly Disagree	Neutral
	1064	Public	20	Female	Other	Single	Less than RM2,499	A few times a week	Without nicotine	Yes	Low	To stop smoking conventional cigarettes	Yes	Yes	Yes	Yes	Yes	Yes	Unsure	Yes	Yes	No	Yes	No	Yes	Yes	Yes	No	No	Yes	No	Yes	No	No	Moderate	Strongly Agree	Disagree	Strongly Disagree	Neutral	Strongly Disagree	Strongly Disagree	Strongly Disagree	Strongly Agree	Strongly Disagree	Strongly Disagree	Neutral	Neutral	Strongly Disagree	Neutral
	1065	Public	20	Female	Malay	Single	RM3,170 - RM3,969	Every day	Unsure	No	Moderate	(Desire) To try electronic cigarettes	Yes	Yes	Yes	Yes	Unsure	No	Unsure	Yes	Yes	No	No	No	No	Yes	Yes	Yes	Yes	Yes	No	Yes	No	Yes	High	Neutral	Disagree	Strongly Disagree	Strongly Disagree	Strongly Disagree	Strongly Disagree	Strongly Disagree	Strongly Agree	Strongly Disagree	Strongly Disagree	Strongly Disagree	Neutral	Disagree	Agree
	1066	Public	23	Male	Malay	Single	RM2,500 - RM3,169	Every day	Unsure	Yes	High	To reduce smoking conventional cigarettes	Yes	No	Yes	Unsure	Unsure	Yes	Unsure	No	Unsure	Yes	No	No	Yes	Yes	No	No	Yes	No	Yes	Yes	No	No	High	Neutral	Strongly Disagree	Strongly Disagree	Neutral	Disagree	Neutral	Disagree	Neutral	Strongly Disagree	Neutral	Neutral	Neutral	Strongly Disagree	Disagree
	1067	Public	22	Female	Malay	Single	RM10,960 - RM15,039	Every day	More than 60mg	Yes	High	(Desire) To try electronic cigarettes	Yes	Yes	Yes	No	Unsure	Unsure	Yes	Yes	Yes	No	No	No	No	No	No	Yes	No	No	Yes	Yes	No	No	High	Disagree	Disagree	Strongly Disagree	Strongly Disagree	Strongly Disagree	Strongly Disagree	Strongly Disagree	Neutral	Strongly Disagree	Neutral	Strongly Disagree	Neutral	Strongly Disagree	Strongly Disagree
	1068	Public	22	Male	Malay	Single	Less than RM2,499	Every day	Unsure	Yes	Low	To stop smoking conventional cigarettes	Yes	No	Yes	No	No	No	No	No	Yes	Yes	Yes	No	Yes	Yes	Yes	No	No	Yes	No	Yes	No	No	High	Neutral	Disagree	Disagree	Disagree	Disagree	Disagree	Neutral	Neutral	Strongly Disagree	Neutral	Strongly Disagree	Neutral	Disagree	Agree
	1069	Public	22	Male	Malay	Single	Less than RM2,499	Every day	Less than 10mg	Yes	Moderate	Other	Yes	Yes	Yes	Unsure	Unsure	Yes	Yes	Yes	Unsure	No	No	No	No	No	No	Yes	No	No	No	Yes	No	Yes	High	Agree	Disagree	Strongly Disagree	Strongly Disagree	Disagree	Strongly Disagree	Strongly Disagree	Strongly Agree	Strongly Disagree	Strongly Disagree	Strongly Disagree	Disagree	Strongly Disagree	Strongly Agree
	1070	Public	22	Male	Malay	Single	Less than RM2,499	Every day	Between 41mg and 60mg	Yes	Moderate	To stop smoking conventional cigarettes	Yes	Yes	Yes	Yes	Yes	Yes	Unsure	Unsure	Unsure	Yes	Yes	Yes	Yes	Yes	Yes	Yes	Yes	Yes	Yes	Yes	No	Yes	Low	Strongly Agree	Strongly Agree	Strongly Disagree	Strongly Agree	Strongly Agree	Strongly Agree	Strongly Agree	Strongly Disagree	Strongly Disagree	Disagree	Disagree	Disagree	Disagree	Disagree
	1071	Public	24	Female	Other	In a relationship	Less than RM2,499	A few times a week	Between 20mg and 40mg	Yes	Low	(Desire) To try electronic cigarettes	Yes	Yes	Yes	Yes	Yes	Yes	Yes	Yes	Yes	Yes	Yes	No	No	No	No	Yes	Yes	No	No	Yes	No	No	Low	Neutral	Agree	Neutral	Agree	Strongly Agree	Neutral	Disagree	Strongly Agree	Strongly Disagree	Strongly Disagree	Neutral	Agree	Agree	Agree
	1076	Public	21	Male	Malay	Single	Less than RM2,499	Every day	Without nicotine	No	Low	Other	No	Yes	Unsure	Unsure	No	Yes	Unsure	Yes	Yes	No	No	No	No	Yes	No	No	No	No	No	Yes	No	No	Moderate	Strongly Disagree	Strongly Disagree	Strongly Disagree	Strongly Disagree	Strongly Disagree	Strongly Disagree	Strongly Disagree	Neutral	Strongly Disagree	Strongly Disagree	Strongly Disagree	Strongly Disagree	Strongly Disagree	Neutral
	1089	Public	19	Male	Malay	Single	Less than RM2,499	Every day	Between 10mg and 19mg	No	Moderate	(Desire) To try electronic cigarettes	Yes	Yes	Yes	Unsure	Unsure	No	Unsure	Yes	Yes	Yes	Yes	Yes	Yes	No	No	No	No	No	No	Yes	No	No	High	Agree	Neutral	Strongly Disagree	Strongly Disagree	Strongly Disagree	Strongly Disagree	Strongly Disagree	Agree	Strongly Disagree	Strongly Disagree	Neutral	Strongly Disagree	Neutral	Agree
	1090	Public	19	Female	Malay	Single	RM2,500 - RM3,169	Every day	Unsure	No	Low to Moderate	(Desire) To try electronic cigarettes	Yes	Yes	Yes	Yes	Yes	Unsure	Yes	Yes	Yes	No	No	No	No	No	No	No	No	No	No	Yes	Yes	No	Moderate	Strongly Agree	Agree	Strongly Agree	Agree	Disagree	Disagree	Disagree	Strongly Agree	Disagree	Disagree	Strongly Agree	Neutral	Neutral	Agree
	1091	Public	23	Male	Malay	Single	RM10,960 - RM15,039	Every day	Unsure	No	Moderate	(Desire) To try electronic cigarettes	Yes	Yes	Yes	Unsure	No	Yes	Yes	Yes	Yes	Yes	No	No	No	Yes	Yes	No	No	Yes	Yes	Yes	No	No	Low	Disagree	Agree	Disagree	Agree	Agree	Disagree	Neutral	Neutral	Neutral	Agree	Neutral	Agree	Agree	Agree
	1092	Public	25	Male	Malay	Single	Less than RM2,499	Every day	Between 10mg and 19mg	Yes	Moderate	To fit into social groups (friends or colleagues)	Yes	No	Yes	Unsure	Yes	Yes	Unsure	No	Yes	Yes	Yes	Yes	Yes	No	No	Yes	No	No	No	Yes	Yes	No	High	Strongly Agree	Disagree	Disagree	Agree	Disagree	Disagree	Neutral	Strongly Agree	Neutral	Strongly Disagree	Disagree	Disagree	Strongly Disagree	Agree
	1093	Public	22	Male	Malay	Single	RM2,500 - RM3,169	Every day	Unsure	No	Moderate	To feel cool and follow the latest trend	No	No	No	No	No	No	No	No	No	No	No	No	No	No	No	No	No	No	No	No	No	Yes	Moderate	Strongly Disagree	Strongly Disagree	Strongly Disagree	Strongly Disagree	Disagree	Strongly Disagree	Strongly Disagree	Strongly Disagree	Strongly Disagree	Strongly Disagree	Strongly Disagree	Strongly Disagree	Disagree	Disagree
	1094	Public	24	Male	Malay	Single	Less than RM2,499	Every day	Unsure	Yes	Low to Moderate	To feel cool and follow the latest trend	Unsure	Yes	Yes	Unsure	Unsure	Yes	Unsure	Yes	Yes	Yes	Yes	Yes	Yes	Yes	Yes	Yes	No	Yes	No	No	Yes	Yes	Moderate	Strongly Agree	Agree	Disagree	Agree	Agree	Neutral	Disagree	Neutral	Strongly Disagree	Disagree	Neutral	Agree	Strongly Disagree	Strongly Agree
	1095	Public	20	Male	Malay	Single	Less than RM2,499	A few times a week	Without nicotine	Yes	Moderate	(Desire) To try electronic cigarettes	Unsure	No	Unsure	Unsure	Unsure	Yes	Unsure	No	Yes	No	Yes	Yes	Yes	Yes	Yes	No	Yes	Yes	No	Yes	No	Yes	High	Neutral	Disagree	Strongly Disagree	Agree	Disagree	Neutral	Agree	Agree	Neutral	Strongly Disagree	Neutral	Neutral	Strongly Disagree	Strongly Agree
	1096	Public	19	Male	Malay	Single	Less than RM2,499	A few times a month	Without nicotine	Yes	Low to Moderate	To use electronic cigarettes in a non-smoking area	Yes	Unsure	Yes	Yes	Unsure	Yes	No	Yes	Unsure	No	Yes	Yes	Yes	Yes	No	No	Yes	Yes	Yes	Yes	No	No	High	Strongly Agree	Strongly Agree	Strongly Disagree	Strongly Agree	Strongly Disagree	Neutral	Agree	Neutral	Strongly Disagree	Disagree	Agree	Strongly Agree	Strongly Disagree	Agree
	1097	Public	22	Male	Malay	Single	Less than RM2,499	A few times a month	Without nicotine	Yes	Moderate	(Desire) To try electronic cigarettes	Yes	Yes	Yes	Yes	Unsure	Yes	Unsure	Unsure	Yes	No	No	Yes	Yes	Yes	No	Yes	Yes	No	No	Yes	Yes	Yes	High	Agree	Neutral	Disagree	Agree	Strongly Disagree	Neutral	Disagree	Neutral	Strongly Disagree	Strongly Disagree	Neutral	Agree	Strongly Disagree	Neutral
	1098	Public	20	Female	Malay	Single	Less than RM2,499	A few times a month	Unsure	No	Low to Moderate	Other	Yes	No	Yes	Yes	Yes	No	Yes	Yes	Yes	Yes	Yes	Yes	No	No	Yes	Yes	No	No	Yes	Yes	Yes	Yes	Moderate	Strongly Agree	Neutral	Disagree	Neutral	Neutral	Neutral	Disagree	Strongly Agree	Disagree	Disagree	Neutral	Neutral	Agree	Agree
	1099	Public	20	Male	Malay	Single	Less than RM2,499	Every day	Without nicotine	Yes	Low to Moderate	To feel cool and follow the latest trend	Yes	No	Yes	Unsure	Unsure	Yes	Unsure	No	Yes	Yes	Yes	Yes	Yes	Yes	Yes	Yes	Yes	No	No	Yes	Yes	No	High	Agree	Neutral	Strongly Disagree	Disagree	Strongly Disagree	Neutral	Disagree	Neutral	Strongly Disagree	Strongly Disagree	Neutral	Agree	Strongly Disagree	Disagree
	1103	Public	23	Male	Malay	Single	Less than RM2,499	A few times a month	Unsure	No	Low	(Desire) To try electronic cigarettes	Yes	Yes	Yes	Unsure	Yes	No	Unsure	Yes	Unsure	No	No	No	Yes	Yes	Yes	No	No	Yes	No	Yes	Yes	Yes	Moderate	Neutral	Neutral	Disagree	Neutral	Disagree	Disagree	Disagree	Agree	Strongly Disagree	Disagree	Agree	Neutral	Neutral	Strongly Agree
	1105	Public	19	Male	Malay	Single	RM3,970 - RM4,849	Every day	Unsure	Yes	Low	(Desire) To try electronic cigarettes	Yes	Yes	Yes	Unsure	Unsure	Yes	Unsure	Yes	Yes	No	No	No	Yes	Yes	Yes	Yes	No	No	No	Yes	Yes	No	Low	Neutral	Disagree	Disagree	Neutral	Agree	Disagree	Neutral	Agree	Strongly Disagree	Neutral	Agree	Disagree	Agree	Agree
	1108	Public	24	Female	Other	Single	RM10,960 - RM15,039	Every day	Unsure	Yes	High	Other	Yes	No	Yes	Unsure	Yes	Yes	Unsure	Yes	Yes	Yes	No	No	Yes	No	No	No	Yes	Yes	No	Yes	No	No	Low	Agree	Disagree	Strongly Disagree	Neutral	Neutral	Neutral	Disagree	Disagree	Strongly Disagree	Strongly Disagree	Agree	Agree	Strongly Agree	Agree
	1111	Public	23	Male	Malay	Single	Less than RM2,499	A few times a week	Unsure	No	Low	To stop smoking conventional cigarettes	Yes	Unsure	Yes	Unsure	Unsure	Unsure	Unsure	No	No	No	Yes	Yes	Yes	Yes	No	No	No	No	No	Yes	Yes	No	Low	Agree	Agree	Strongly Disagree	Disagree	Neutral	Strongly Agree	Neutral	Agree	Strongly Disagree	Disagree	Agree	Agree	Neutral	Strongly Agree
	1114	Public	25	Male	Malay	Single	Less than RM2,499	Every day	Unsure	No	High	Other	Yes	Unsure	Yes	Unsure	Unsure	Unsure	Unsure	Yes	Yes	No	No	No	Yes	No	Yes	No	Yes	Yes	No	Yes	Yes	No	Moderate	Agree	Agree	Disagree	Agree	Disagree	Agree	Disagree	Agree	Disagree	Agree	Agree	Agree	Disagree	Agree
	1117	Public	21	Male	Malay	Single	Less than RM2,499	Every day	Between 10mg and 19mg	Yes	Moderate	To stop smoking conventional cigarettes	Yes	Yes	Yes	Yes	Yes	Yes	Unsure	Unsure	Unsure	Yes	Yes	Yes	Yes	Yes	Yes	Yes	Yes	Yes	Yes	Yes	Yes	Yes	Moderate	Strongly Agree	Neutral	Neutral	Neutral	Neutral	Neutral	Neutral	Neutral	Neutral	Neutral	Neutral	Neutral	Neutral	Neutral
	1121	Public	21	Male	Malay	Single	Less than RM2,499	A few times a month	Unsure	No	Low to Moderate	(Desire) To try electronic cigarettes	Yes	Yes	Yes	Yes	Yes	Yes	Yes	Yes	Yes	No	Yes	No	No	No	Yes	Yes	No	No	Yes	Yes	Yes	Yes	Low	Neutral	Disagree	Disagree	Disagree	Strongly Disagree	Neutral	Disagree	Agree	Strongly Disagree	Neutral	Neutral	Disagree	Disagree	Agree
	1122	Public	24	Male	Malay	In a relationship	RM5,880 - RM7,109	Every day	Less than 10mg	Yes	Moderate	(Desire) To try electronic cigarettes	Yes	Yes	Yes	Yes	Yes	Yes	Unsure	Yes	Yes	Yes	Yes	Yes	Yes	Yes	Yes	Yes	No	Yes	Yes	Yes	Yes	Yes	Moderate	Disagree	Strongly Disagree	Neutral	Strongly Disagree	Strongly Disagree	Disagree	Strongly Disagree	Disagree	Strongly Disagree	Agree	Disagree	Strongly Disagree	Strongly Disagree	Disagree
	1123	Public	19	Male	Malay	In a relationship	Less than RM2,499	Every day	Less than 10mg	Yes	High	To use electronic cigarettes in a non-smoking area	Yes	Yes	Yes	Yes	Yes	Yes	Unsure	Yes	Unsure	Yes	Yes	Yes	Yes	Yes	Yes	No	Yes	Yes	No	No	Yes	Yes	High	Strongly Disagree	Strongly Disagree	Strongly Disagree	Strongly Disagree	Strongly Disagree	Strongly Disagree	Strongly Disagree	Strongly Agree	Strongly Disagree	Strongly Disagree	Neutral	Neutral	Strongly Agree	Strongly Agree
	1124	Public	24	Male	Chinese	Married	RM5,880 - RM7,109	A few times a week	Between 20mg and 40mg	Yes	Moderate	To reduce the cost of smoking conventional cigarettes	Yes	Yes	Unsure	Unsure	Unsure	Unsure	Yes	Yes	Yes	Yes	Yes	Yes	Yes	Yes	Yes	Yes	Yes	Yes	Yes	Yes	Yes	Yes	High	Neutral	Neutral	Neutral	Neutral	Neutral	Neutral	Neutral	Neutral	Neutral	Neutral	Neutral	Neutral	Neutral	Neutral
	1125	Public	21	Female	Malay	Single	Less than RM2,499	A few times a month	Without nicotine	Yes	Low to Moderate	To reduce smoking conventional cigarettes	No	Yes	Yes	Yes	Yes	Yes	Unsure	Unsure	Unsure	Yes	Yes	Yes	Yes	Yes	Yes	Yes	Yes	Yes	Yes	Yes	Yes	Yes	High	Neutral	Neutral	Neutral	Neutral	Neutral	Neutral	Neutral	Neutral	Neutral	Neutral	Neutral	Neutral	Neutral	Neutral
	1126	Public	20	Male	Malay	Single	RM2,500 - RM3,169	Every day	Without nicotine	Yes	Moderate	To stop smoking conventional cigarettes	Yes	Yes	Yes	Unsure	Yes	Yes	Unsure	Unsure	Unsure	Yes	Yes	Yes	Yes	Yes	Yes	Yes	Yes	Yes	Yes	Yes	Yes	Yes	Low	Strongly Disagree	Neutral	Disagree	Strongly Disagree	Neutral	Disagree	Disagree	Neutral	Neutral	Neutral	Strongly Agree	Agree	Neutral	Disagree
	1128	Public	23	Female	Malay	Single	Less than RM2,499	Every day	Less than 10mg	Yes	Moderate	To stop smoking conventional cigarettes	Yes	Yes	Yes	Yes	Yes	Yes	Unsure	Unsure	Unsure	Yes	Yes	Yes	Yes	Yes	Yes	Yes	Yes	Yes	Yes	Yes	Yes	Yes	Low	Neutral	Neutral	Neutral	Neutral	Neutral	Neutral	Neutral	Neutral	Neutral	Neutral	Neutral	Neutral	Neutral	Neutral
	1129	Public	22	Female	Chinese	Married	RM2,500 - RM3,169	A few times a month	Without nicotine	Yes	Moderate	To use electronic cigarettes in a non-smoking area	Yes	Yes	Yes	Yes	Yes	Yes	Unsure	Unsure	Unsure	Yes	Yes	Yes	Yes	Yes	Yes	Yes	Yes	Yes	Yes	Yes	Yes	Yes	High	Neutral	Neutral	Neutral	Neutral	Neutral	Neutral	Neutral	Neutral	Neutral	Neutral	Neutral	Neutral	Strongly Agree	Strongly Agree
	1133	Public	21	Male	Malay	Single	Less than RM2,499	A few times a week	Between 20mg and 40mg	No	Low	(Desire) To try electronic cigarettes	Yes	Yes	Yes	Yes	Yes	Unsure	Unsure	Yes	Yes	Yes	No	No	No	No	Yes	Yes	Yes	No	Yes	Yes	Yes	Yes	Low	Disagree	Strongly Disagree	Strongly Disagree	Neutral	Strongly Disagree	Strongly Disagree	Strongly Disagree	Strongly Agree	Strongly Disagree	Strongly Agree	Disagree	Strongly Disagree	Strongly Agree	Strongly Agree
	1134	Public	21	Male	Malay	Single	Less than RM2,499	A few times a week	0	Yes	Moderate	To reduce smoking conventional cigarettes	Yes	Yes	Yes	Yes	Yes	Yes	Unsure	Unsure	Unsure	Yes	Yes	Yes	Yes	Yes	Yes	Yes	Yes	Yes	Yes	Yes	Yes	Yes	High	Neutral	Neutral	Neutral	Neutral	Neutral	Neutral	Neutral	Neutral	Neutral	Neutral	Neutral	Neutral	Neutral	Neutral
	1135	Public	22	Female	Malay	Single	Less than RM2,499	A few times a week	Between 20mg and 40mg	No	Moderate	(Desire) To try electronic cigarettes	Yes	Yes	Yes	Yes	Yes	Yes	Unsure	Unsure	Unsure	Yes	Yes	Yes	Yes	Yes	Yes	Yes	Yes	Yes	Yes	Yes	Yes	Yes	Moderate	Neutral	Neutral	Neutral	Neutral	Neutral	Neutral	Neutral	Neutral	Neutral	Neutral	Neutral	Neutral	Neutral	Neutral
	1136	Public	22	Male	Malay	Single	RM10,960 - RM15,039	Every day	Without nicotine	Yes	Moderate	To stop smoking conventional cigarettes	Yes	Yes	Yes	Yes	Yes	Yes	Unsure	Unsure	Unsure	Yes	Yes	Yes	Yes	Yes	Yes	Yes	Yes	Yes	Yes	Yes	Yes	Yes	High	Strongly Disagree	Strongly Disagree	Strongly Disagree	Strongly Disagree	Strongly Disagree	Strongly Disagree	Strongly Disagree	Strongly Disagree	Strongly Disagree	Strongly Disagree	Strongly Disagree	Strongly Disagree	Strongly Disagree	Strongly Disagree
	1137	Public	22	Female	Malay	Single	Less than RM2,499	A few times a week	Less than 10mg	Yes	Moderate	To reduce the cost of smoking conventional cigarettes	Yes	Yes	Yes	Yes	Yes	Yes	Unsure	Unsure	Unsure	Yes	Yes	Yes	No	Yes	Yes	Yes	Yes	No	Yes	Yes	Yes	Yes	High	Neutral	Neutral	Neutral	Neutral	Neutral	Neutral	Neutral	Neutral	Neutral	Neutral	Disagree	Disagree	Strongly Agree	Strongly Agree
	1138	Public	23	Male	Malay	Single	Less than RM2,499	A few times a week	Without nicotine	Yes	Moderate	To stop smoking conventional cigarettes	Yes	Yes	Yes	Yes	Yes	Yes	Unsure	Unsure	Unsure	Yes	Yes	Yes	Yes	Yes	Yes	Yes	Yes	Yes	Yes	Yes	Yes	Yes	Moderate	Neutral	Neutral	Neutral	Neutral	Neutral	Neutral	Neutral	Neutral	Neutral	Neutral	Neutral	Neutral	Neutral	Neutral
	1139	Public	21	Male	Malay	Single	Less than RM2,499	Every day	Between 20mg and 40mg	Yes	Moderate	(Desire) To try electronic cigarettes	Yes	Yes	Yes	Yes	Yes	Yes	Unsure	Unsure	Unsure	Yes	Yes	Yes	Yes	Yes	Yes	Yes	Yes	Yes	Yes	Yes	Yes	Yes	Low	Disagree	Disagree	Strongly Disagree	Disagree	Strongly Disagree	Disagree	Disagree	Neutral	Disagree	Neutral	Neutral	Neutral	Disagree	Disagree
	1140	Public	21	Male	Chinese	Single	Less than RM2,499	A few times a month	Unsure	No	Moderate	(Desire) To try electronic cigarettes	Yes	Yes	Yes	Yes	Yes	Yes	Unsure	Unsure	Yes	Yes	No	Yes	Yes	Yes	Yes	Yes	Yes	Yes	Yes	Yes	Yes	Yes	Moderate	Neutral	Neutral	Neutral	Neutral	Neutral	Neutral	Neutral	Neutral	Neutral	Neutral	Neutral	Neutral	Neutral	Neutral
	1151	Public	21	Male	Malay	Single	Less than RM2,499	A few times a week	Less than 10mg	Yes	High	To stop smoking conventional cigarettes	Yes	Yes	Yes	Yes	Yes	Yes	Unsure	Unsure	Unsure	Yes	Yes	Yes	Yes	Yes	Yes	Yes	Yes	Yes	Yes	Yes	Yes	Yes	Moderate	Neutral	Neutral	Neutral	Neutral	Neutral	Neutral	Neutral	Neutral	Neutral	Neutral	Neutral	Neutral	Neutral	Neutral
	1154	Public	25	Male	Other	Married	Less than RM2,499	A few times a month	Without nicotine	Yes	Moderate	To stop smoking conventional cigarettes	Yes	Yes	Yes	Yes	Yes	Yes	Unsure	Unsure	Unsure	Yes	Yes	Yes	Yes	Yes	Yes	Yes	Yes	Yes	Yes	Yes	Yes	Yes	Moderate	Disagree	Neutral	Neutral	Neutral	Neutral	Neutral	Neutral	Neutral	Neutral	Neutral	Neutral	Neutral	Disagree	Strongly Disagree
	1166	Public	24	Female	Malay	Single	RM7,110 - RM8,699	A few times a month	Unsure	No	Low	Other	Yes	Yes	Yes	Yes	Yes	Yes	Yes	Unsure	Yes	Yes	Yes	Yes	No	Yes	Yes	Yes	No	Yes	No	Yes	Yes	Yes	High	Disagree	Neutral	Neutral	Disagree	Disagree	Neutral	Disagree	Neutral	Strongly Disagree	Disagree	Neutral	Neutral	Strongly Disagree	Disagree
	1176	Public	21	Male	Malay	Single	RM4,850 - RM5,879	Every day	Less than 10mg	No	Moderate	(Desire) To try electronic cigarettes	Yes	Yes	Yes	Yes	Yes	Yes	No	Yes	Yes	Yes	Yes	No	No	Yes	Yes	No	No	Yes	Yes	Yes	Yes	No	High	Strongly Disagree	Strongly Disagree	Strongly Disagree	Strongly Disagree	Disagree	Strongly Disagree	Strongly Disagree	Disagree	Strongly Disagree	Strongly Disagree	Strongly Disagree	Strongly Disagree	Neutral	Disagree
	1181	Public	22	Female	Malay	Single	Less than RM2,499	Every day	Without nicotine	No	Moderate	To fit into social groups (friends or colleagues)	No	Yes	Yes	Yes	Yes	Yes	Unsure	Yes	Yes	No	No	No	No	No	No	Yes	Yes	Yes	No	Yes	Yes	Yes	High	Neutral	Strongly Agree	Agree	Strongly Agree	Agree	Neutral	Neutral	Agree	Agree	Agree	Agree	Agree	Strongly Disagree	Strongly Disagree
	1189	Public	23	Female	Malay	Single	Less than RM2,499	A few times a week	Less than 10mg	No	Low to Moderate	Other	Yes	Yes	Yes	Yes	Unsure	Yes	Unsure	Yes	Yes	Yes	No	No	Yes	Yes	Yes	Yes	Yes	Yes	Yes	Yes	Yes	Yes	High	Neutral	Neutral	Neutral	Neutral	Neutral	Neutral	Neutral	Neutral	Neutral	Neutral	Neutral	Neutral	Neutral	Neutral
	1193	Public	21	Male	Other	Single	RM3,970 - RM4,849	Every day	Unsure	No	Moderate	Other	Yes	No	Yes	Unsure	Yes	Yes	Unsure	Yes	Yes	No	Yes	No	Yes	Yes	Yes	Yes	No	Yes	Yes	Yes	Yes	No	High	Strongly Disagree	Strongly Disagree	Neutral	Strongly Disagree	Disagree	Strongly Disagree	Strongly Disagree	Neutral	Strongly Disagree	Agree	Neutral	Disagree	Strongly Disagree	Strongly Agree
	1200	Public	23	Male	Malay	Single	Less than RM2,499	A few times a month	Unsure	Yes	Moderate	To stop smoking conventional cigarettes	Yes	Yes	Yes	Yes	Yes	Yes	Unsure	Unsure	Unsure	Yes	Yes	Yes	Yes	Yes	Yes	Yes	Yes	Yes	Yes	Yes	Yes	Yes	High	Agree	Neutral	Neutral	Neutral	Neutral	Neutral	Neutral	Neutral	Neutral	Neutral	Neutral	Neutral	Neutral	Neutral
	1201	Public	20	Male	Malay	Single	RM7,110 - RM8,699	Every day	Between 10mg and 19mg	No	Moderate	To reduce the cost of smoking conventional cigarettes	Yes	Yes	Yes	Yes	Yes	Yes	Unsure	Yes	Yes	Yes	Yes	Yes	Yes	Yes	Yes	Yes	Yes	Yes	Yes	Yes	Yes	Yes	High	Neutral	Neutral	Neutral	Neutral	Neutral	Neutral	Neutral	Neutral	Neutral	Neutral	Neutral	Disagree	Neutral	Neutral
	1203	Public	24	Male	Malay	Single	Less than RM2,499	Every day	Between 10mg and 19mg	Yes	Low to Moderate	To stop smoking conventional cigarettes	Yes	Unsure	Yes	Yes	Yes	Yes	Unsure	Unsure	Unsure	Yes	Yes	Yes	Yes	Yes	Yes	Yes	Yes	Yes	Yes	Yes	Yes	Yes	High	Neutral	Strongly Disagree	Disagree	Neutral	Agree	Agree	Neutral	Neutral	Neutral	Disagree	Strongly Disagree	Neutral	Neutral	Strongly Agree
	1214	Public	21	Male	Malay	Single	Less than RM2,499	Every day	Less than 10mg	Yes	Moderate	To stop smoking conventional cigarettes	Yes	Yes	Yes	Yes	Yes	Unsure	Unsure	Yes	Yes	Yes	Yes	Yes	Yes	Yes	Yes	Yes	Yes	Yes	Yes	Yes	No	Yes	High	Strongly Disagree	Strongly Disagree	Strongly Disagree	Disagree	Strongly Disagree	Disagree	Strongly Disagree	Disagree	Strongly Disagree	Disagree	Strongly Disagree	Disagree	Strongly Disagree	Disagree
	1232	Public	22	Male	Malay	Single	Less than RM2,499	Every day	Without nicotine	Yes	Moderate	To stop smoking conventional cigarettes	Yes	Yes	Yes	Yes	Yes	Yes	Unsure	Unsure	Unsure	Yes	Yes	Yes	Yes	Yes	Yes	Yes	Yes	Yes	Yes	Yes	Yes	Yes	High	Strongly Disagree	Strongly Disagree	Strongly Disagree	Strongly Disagree	Strongly Disagree	Strongly Disagree	Strongly Disagree	Neutral	Strongly Disagree	Strongly Disagree	Strongly Disagree	Strongly Agree	Disagree	Strongly Disagree
	1238	Public	24	Male	Malay	Single	RM2,500 - RM3,169	Every day	Unsure	Yes	Low to Moderate	To reduce the cost of smoking conventional cigarettes	Yes	Yes	Yes	No	No	No	No	Unsure	Yes	Yes	Yes	No	Yes	Yes	Yes	Yes	No	Yes	No	Yes	No	Yes	Low	Neutral	Disagree	Disagree	Disagree	Disagree	Disagree	Disagree	Neutral	Strongly Disagree	Neutral	Disagree	Neutral	Disagree	Neutral
	1239	Public	21	Male	Malay	Single	Less than RM2,499	Every day	Without nicotine	Yes	High	To reduce smoking conventional cigarettes	Yes	Yes	Unsure	Yes	Unsure	Yes	Unsure	Unsure	Unsure	Yes	Yes	Yes	Yes	Yes	Yes	Yes	Yes	Yes	Yes	Yes	Yes	Yes	Low	Strongly Disagree	Strongly Disagree	Disagree	Strongly Disagree	Disagree	Strongly Disagree	Disagree	Strongly Disagree	Disagree	Strongly Disagree	Disagree	Strongly Disagree	Neutral	Neutral
	1240	Public	25	Male	Indian	In a relationship	RM2,500 - RM3,169	A few times a week	Unsure	Yes	High	Other	No	Yes	No	Yes	Unsure	Unsure	Yes	Unsure	Yes	No	Yes	Yes	Yes	Yes	Yes	Yes	Yes	No	Yes	No	Yes	No	Moderate	Neutral	Neutral	Neutral	Neutral	Neutral	Neutral	Neutral	Neutral	Neutral	Neutral	Neutral	Neutral	Neutral	Neutral
	1241	Public	22	Male	Malay	Single	Less than RM2,499	Every day	Unsure	Yes	Moderate	To reduce smoking conventional cigarettes	Yes	Yes	Yes	Yes	Yes	Yes	Unsure	Unsure	Unsure	Yes	Yes	Yes	No	Yes	Yes	Yes	Yes	No	Yes	Yes	Yes	No	Low	Strongly Disagree	Strongly Disagree	Strongly Disagree	Strongly Disagree	Strongly Disagree	Strongly Disagree	Neutral	Neutral	Neutral	Neutral	Neutral	Neutral	Disagree	Disagree
	1243	Public	23	Male	Malay	Single	RM2,500 - RM3,169	A few times a week	0	Yes	Moderate	To reduce smoking conventional cigarettes	Yes	Unsure	Yes	Yes	Yes	Yes	Unsure	Unsure	Unsure	Yes	Yes	Yes	Yes	Yes	Yes	Yes	Yes	No	Yes	Yes	Yes	Yes	Low	Neutral	Neutral	Neutral	Neutral	Neutral	Neutral	Neutral	Neutral	Neutral	Neutral	Neutral	Neutral	Neutral	Neutral
	1244	Public	23	Female	Indian	In a relationship	Less than RM2,499	A few times a week	Between 20mg and 40mg	No	Low to Moderate	To stop smoking conventional cigarettes	Yes	Yes	Yes	Yes	Yes	Yes	Unsure	Unsure	Unsure	Yes	Yes	Yes	Yes	Yes	Yes	Yes	Yes	Yes	Yes	Yes	Yes	Yes	Low	Disagree	Disagree	Disagree	Disagree	Disagree	Disagree	Disagree	Disagree	Disagree	Disagree	Disagree	Disagree	Disagree	Disagree
	1245	Public	21	Male	Malay	Single	Less than RM2,499	Every day	Without nicotine	No	Moderate	To stop smoking conventional cigarettes	Yes	Yes	Yes	Yes	Yes	Yes	Unsure	Yes	No	Yes	Yes	Yes	Yes	Yes	Yes	Yes	Yes	Yes	Yes	Yes	Yes	No	Low	Neutral	Neutral	Neutral	Neutral	Neutral	Neutral	Neutral	Neutral	Neutral	Neutral	Neutral	Neutral	Neutral	Neutral
	1246	Public	22	Male	Malay	Single	RM2,500 - RM3,169	A few times a week	Without nicotine	No	Low to Moderate	To stop smoking conventional cigarettes	Yes	No	No	No	No	No	No	No	No	No	No	Yes	Yes	Yes	Yes	Yes	Yes	Yes	Yes	Yes	Yes	Yes	High	Neutral	Neutral	Neutral	Neutral	Neutral	Neutral	Neutral	Neutral	Neutral	Neutral	Neutral	Neutral	Neutral	Neutral
	1247	Public	20	Male	Malay	Single	Less than RM2,499	A few times a week	Without nicotine	No	Low to Moderate	(Desire) To try electronic cigarettes	Yes	Yes	Yes	Yes	Yes	Yes	Unsure	Unsure	No	Yes	Yes	Yes	Yes	Yes	Yes	Yes	Yes	Yes	Yes	Yes	Yes	Yes	Low	Disagree	Disagree	Disagree	Disagree	Disagree	Disagree	Disagree	Disagree	Disagree	Disagree	Disagree	Disagree	Disagree	Disagree
	1248	Public	25	Male	Chinese	Single	Less than RM2,499	Every day	Without nicotine	No	Moderate	To use electronic cigarettes in a non-smoking area	No	Unsure	No	No	No	No	No	No	No	No	Yes	Yes	Yes	Yes	Yes	Yes	Yes	Yes	Yes	Yes	Yes	No	Low	Neutral	Neutral	Neutral	Neutral	Neutral	Neutral	Neutral	Neutral	Neutral	Neutral	Neutral	Neutral	Neutral	Neutral
	1250	Public	21	Male	Malay	Single	Less than RM2,499	Every day	Unsure	No	Moderate	To stop smoking conventional cigarettes	Yes	Yes	Yes	Yes	Yes	Yes	Unsure	Unsure	Yes	No	Yes	Yes	Yes	Yes	Yes	Yes	Yes	Yes	Yes	Yes	Yes	Yes	Low	Agree	Agree	Agree	Agree	Agree	Agree	Agree	Agree	Agree	Agree	Agree	Agree	Agree	Agree
	1251	Public	23	Male	Malay	Single	Less than RM2,499	Every day	Between 20mg and 40mg	Yes	Moderate	To reduce smoking conventional cigarettes	Yes	Yes	Yes	Yes	Yes	Unsure	Unsure	Yes	Unsure	Yes	Yes	Yes	Yes	No	Yes	No	Yes	No	Yes	Yes	Yes	Yes	Moderate	Neutral	Neutral	Neutral	Neutral	Neutral	Neutral	Neutral	Neutral	Neutral	Neutral	Neutral	Neutral	Neutral	Neutral
	1252	Public	22	Female	Malay	Single	Less than RM2,499	Every day	Less than 10mg	Yes	Moderate	To stop smoking conventional cigarettes	Yes	Yes	Yes	Yes	Yes	Yes	Unsure	Unsure	Unsure	Yes	Yes	Yes	Yes	Yes	Yes	Yes	Yes	Yes	Yes	Yes	Yes	Yes	Moderate	Neutral	Neutral	Neutral	Neutral	Neutral	Neutral	Neutral	Neutral	Neutral	Neutral	Neutral	Neutral	Neutral	Neutral
	1253	Public	22	Female	Indian	Single	Less than RM2,499	A few times a week	Without nicotine	Yes	Low to Moderate	To stop smoking conventional cigarettes	Yes	Yes	Unsure	Yes	Unsure	Yes	Yes	Unsure	Yes	Yes	No	Yes	Yes	Yes	Yes	Yes	Yes	Yes	Yes	Yes	Yes	Yes	Low	Neutral	Neutral	Neutral	Neutral	Neutral	Neutral	Neutral	Neutral	Neutral	Neutral	Neutral	Neutral	Neutral	Neutral
	1254	Public	22	Male	Malay	Single	RM2,500 - RM3,169	Every day	Unsure	No	Low to Moderate	To stop smoking conventional cigarettes	Yes	Unsure	Unsure	No	No	No	No	No	No	Yes	Yes	Yes	Yes	Yes	Yes	Yes	Yes	No	Yes	No	Yes	No	High	Neutral	Neutral	Neutral	Neutral	Neutral	Neutral	Neutral	Neutral	Neutral	Neutral	Neutral	Neutral	Neutral	Neutral
	1255	Public	23	Male	Malay	Single	Less than RM2,499	Every day	Without nicotine	No	Moderate	(Desire) To try electronic cigarettes	Yes	Yes	Yes	Yes	Yes	Yes	Unsure	No	No	Yes	Yes	Yes	Yes	Yes	Yes	Yes	Yes	Yes	Yes	Yes	Yes	No	Moderate	Neutral	Neutral	Neutral	Neutral	Neutral	Neutral	Neutral	Neutral	Neutral	Neutral	Neutral	Neutral	Neutral	Neutral
	1256	Public	24	Female	Malay	Single	RM7,110 - RM8,699	A few times a week	Without nicotine	Yes	Moderate	To stop smoking conventional cigarettes	Yes	Yes	Yes	Yes	Unsure	Yes	Yes	Unsure	Yes	No	Yes	Yes	Yes	Yes	Yes	Yes	Yes	Yes	Yes	Yes	Yes	Yes	Low	Neutral	Neutral	Neutral	Neutral	Neutral	Neutral	Neutral	Strongly Disagree	Disagree	Neutral	Neutral	Neutral	Neutral	Neutral
	1258	Public	21	Male	Malay	In a relationship	Less than RM2,499	Every day	Between 10mg and 19mg	No	Moderate	To stop smoking conventional cigarettes	Yes	Unsure	Yes	Yes	Unsure	Unsure	Unsure	Unsure	Unsure	Yes	Yes	Yes	Yes	Yes	Yes	Yes	Yes	Yes	Yes	Yes	Yes	Yes	Low	Disagree	Neutral	Strongly Disagree	Disagree	Strongly Disagree	Disagree	Disagree	Disagree	Strongly Disagree	Disagree	Strongly Disagree	Disagree	Strongly Disagree	Disagree
	1260	Public	23	Male	Malay	Single	Less than RM2,499	A few times a week	Unsure	No	Low	To stop smoking conventional cigarettes	Yes	Yes	Yes	Yes	Yes	Yes	Unsure	Unsure	No	Yes	Yes	Yes	Yes	Yes	Yes	No	No	No	No	Yes	No	No	High	Neutral	Neutral	Neutral	Neutral	Neutral	Neutral	Neutral	Neutral	Neutral	Neutral	Neutral	Neutral	Neutral	Neutral
	1262	Public	22	Female	Malay	Single	Less than RM2,499	A few times a month	Unsure	No	Moderate	To stop smoking conventional cigarettes	Yes	No	No	Yes	No	Yes	Unsure	Unsure	Unsure	Yes	Yes	Yes	Yes	Yes	Yes	Yes	Yes	Yes	Yes	Yes	Yes	Yes	Moderate	Neutral	Neutral	Neutral	Neutral	Neutral	Neutral	Neutral	Neutral	Neutral	Neutral	Neutral	Neutral	Neutral	Neutral
	1271	Public	21	Female	Malay	Single	Less than RM2,499	Every day	Less than 10mg	No	Moderate	To stop smoking conventional cigarettes	Yes	Yes	Yes	Yes	Yes	Yes	Unsure	Unsure	Unsure	No	No	Yes	Yes	Yes	Yes	Yes	Yes	Yes	Yes	Yes	Yes	Yes	Low	Strongly Disagree	Agree	Neutral	Neutral	Neutral	Neutral	Neutral	Neutral	Neutral	Neutral	Neutral	Neutral	Strongly Disagree	Neutral
	1272	Public	19	Male	Chinese	Single	Less than RM2,499	Every day	Between 10mg and 19mg	No	High	To stop smoking conventional cigarettes	Yes	Yes	Unsure	Yes	Unsure	Yes	Unsure	Unsure	Unsure	Yes	Yes	Yes	No	Yes	Yes	Yes	Yes	Yes	Yes	Yes	Yes	Yes	Low	Neutral	Agree	Agree	Agree	Agree	Agree	Agree	Agree	Agree	Agree	Agree	Agree	Strongly Agree	Strongly Agree
	1277	Public	20	Male	Indian	Single	Less than RM2,499	Every day	Without nicotine	No	Moderate	To reduce smoking conventional cigarettes	Unsure	Unsure	Unsure	Unsure	Unsure	Unsure	Unsure	Yes	Yes	No	Yes	Yes	Yes	Yes	No	No	No	No	No	No	No	No	Moderate	Disagree	Disagree	Disagree	Strongly Disagree	Disagree	Disagree	Disagree	Disagree	Strongly Disagree	Disagree	Disagree	Disagree	Disagree	Disagree
	1278	Public	24	Female	Malay	Single	Less than RM2,499	A few times a week	Without nicotine	No	Low to Moderate	(Desire) To try electronic cigarettes	Yes	Yes	Yes	Yes	Yes	Yes	Unsure	Yes	Yes	Yes	No	Yes	No	Yes	No	Yes	Yes	Yes	No	Yes	Yes	No	Moderate	Neutral	Neutral	Neutral	Neutral	Neutral	Neutral	Neutral	Neutral	Neutral	Neutral	Neutral	Neutral	Neutral	Neutral
	1280	Public	24	Male	Other	Single	Less than RM2,499	A few times a month	Unsure	No	Low to Moderate	To stop smoking conventional cigarettes	Unsure	Unsure	Unsure	Unsure	Unsure	Unsure	Yes	Yes	Yes	No	No	No	No	No	No	No	No	No	No	No	No	No	Low	Strongly Disagree	Strongly Disagree	Strongly Disagree	Strongly Disagree	Strongly Disagree	Strongly Disagree	Strongly Disagree	Strongly Disagree	Strongly Disagree	Strongly Disagree	Strongly Disagree	Strongly Disagree	Strongly Disagree	Strongly Disagree
	1282	Public	23	Female	Chinese	Single	Less than RM2,499	Every day	Less than 10mg	Yes	Moderate	To stop smoking conventional cigarettes	Yes	Yes	Yes	Yes	Yes	Yes	Unsure	Unsure	Unsure	No	No	No	No	No	No	No	No	No	No	No	No	No	High	Disagree	Disagree	Disagree	Disagree	Disagree	Disagree	Disagree	Disagree	Disagree	Disagree	Disagree	Disagree	Disagree	Disagree
	1286	Public	23	Female	Chinese	Single	Less than RM2,499	Every day	Less than 10mg	No	Moderate	To stop smoking conventional cigarettes	Yes	Yes	Yes	Yes	Yes	Yes	Unsure	Unsure	Unsure	Yes	Yes	Yes	Yes	Yes	Yes	Yes	Yes	Yes	Yes	Yes	Yes	Yes	Low	Disagree	Disagree	Agree	Agree	Agree	Agree	Agree	Agree	Agree	Agree	Agree	Agree	Disagree	Agree
	1287	Public	23	Female	Chinese	Single	Less than RM2,499	A few times a week	Less than 10mg	No	Moderate	To stop smoking conventional cigarettes	Yes	Yes	Yes	Yes	Yes	Unsure	No	Yes	Yes	Yes	Yes	Yes	Yes	Yes	No	Yes	Yes	Yes	Yes	Yes	Yes	Yes	Low	Neutral	Neutral	Neutral	Neutral	Neutral	Neutral	Neutral	Neutral	Neutral	Neutral	Neutral	Neutral	Neutral	Neutral
	1292	Public	20	Male	Malay	Single	Less than RM2,499	A few times a week	Unsure	No	Moderate	To stop smoking conventional cigarettes	Yes	Yes	Yes	Yes	Unsure	Yes	Unsure	Yes	Unsure	Yes	Yes	No	No	Yes	No	Yes	No	No	No	Yes	Yes	No	Moderate	Agree	Neutral	Disagree	Neutral	Agree	Agree	Neutral	Agree	Disagree	Agree	Neutral	Neutral	Agree	Agree
	1298	Public	20	Male	Malay	Single	Less than RM2,499	A few times a month	Unsure	No	Moderate	To stop smoking conventional cigarettes	Yes	Yes	Yes	Yes	Yes	Yes	Unsure	Unsure	Unsure	No	No	No	No	No	No	No	No	No	No	No	No	No	High	Disagree	Neutral	Neutral	Neutral	Neutral	Neutral	Neutral	Neutral	Neutral	Neutral	Neutral	Neutral	Disagree	Neutral
	1299	Public	23	Male	Malay	Single	Less than RM2,499	Every day	Between 41mg and 60mg	Yes	Moderate	To stop smoking conventional cigarettes	Yes	Yes	Yes	Yes	Yes	Yes	Unsure	Unsure	Unsure	Yes	Yes	Yes	Yes	Yes	Yes	Yes	Yes	Yes	Yes	Yes	Yes	Yes	Moderate	Agree	Agree	Strongly Agree	Strongly Agree	Agree	Strongly Agree	Strongly Agree	Agree	Neutral	Neutral	Neutral	Neutral	Agree	Neutral
	1302	Public	22	Female	Malay	Single	Less than RM2,499	Every day	Without nicotine	Yes	Low	(Desire) To try electronic cigarettes	Unsure	Yes	Yes	Unsure	No	Yes	No	Yes	Unsure	Yes	Yes	No	No	Yes	Yes	No	Yes	Yes	No	Yes	No	No	High	Neutral	Disagree	Disagree	Neutral	Agree	Disagree	Disagree	Strongly Agree	Strongly Disagree	Neutral	Neutral	Neutral	Agree	Strongly Agree
[truncated: 10 more columns]
